# Supplementary material for: Essential Genes of Vibrio anguillarum and Other Vibrio spp. Guide the Development of New Drugs and Vaccines
Source: Front Microbiol. 2021 Oct 20;12:755801. doi: 10.3389/fmicb.2021.755801 (PMC8564382; doi:10.3389/fmicb.2021.755801)
Supplement: Supplementary file 3 [file Data_Sheet_3.CSV]

#Supplementary Information - Table S2. Details of the essential genes. For each of the 329 genes the genomic location	functional re-annotation and sequences are provided.
Locus Tag	Locus	Chromosome_Accession	Start	End	Size	Strand	Gene_Type	Tas	Functional_reannotation_(InterPro+KEGG)	Class	Pangenome	Structure	Sequence
VANGNB10_RS05555	rnpA	NZ_LK021130.1	4206	4528	323	-	protein_coding		Ribonuclease P protein component	annotated gene	core (100)	OOOOOOOOOOOOOOOOOOOOOOOOOOOOOOOO	TTGAATACGTACGCGTTCAATCGGGAGTTACGTTTGTTAACTCCCGAACATTATAAAAAAGTCTTCCAGCAAGCGCACAGCGCAGGCTCCCCCCATTTCACTATCATTGCTCGCGAAAACGCTCTTACCCACCCAAGGTTAGGGTTGGCCGTCCCCAAAAAACAGATCAAAACAGCTGTTGGCCGTAATCGCTTCAAACGCCTCGCTCGCGAAAGCTTCCGTAATAAACAGCATCAACTTCCTAACAAAGATTTTGTTGTGATTGCGAAAAAGAGCGCGCAAGATTTAAGCAATGAAGAAATGTTCAAACTATTTGAAAAAT
VANGNB10_RS05560	rpmH	NZ_LK021130.1	4541	4678	138	-	protein_coding		50S ribosomal protein L34	ribosomal protein	core (100)	OOOOOOOOOOOOOO	ATGTCTAAACGCACTTTTCAACCTACCGTTCTAAAGCGCAAGCGTACTCACGGTTTCCGTGCACGCATGGCAACTAAGAATGGCCGTAAGGTTATTAATGCACGTCGTGCTAAAGGCCGCGCGCGCCTGTCAAAATA
VANGNB10_RS05635	tusA	NZ_LK021130.1	21298	21546	249	-	protein_coding		Sulfurtransferase TusA	sulphur relay system	core (100)	OOOOOOOOOOOOOOOOOOOOOOOOO	ATGACATTTGATCCGGCACTTGCCACACAAATACTCGAAGCCGAAGGATTGCGCTGTCCCGAGCCTGTAATGATGGTCAGAAAAACCATTCGAACCATGCAAGATGGCGAAATTTTACTAGTGAAAGCCGATGACCCGTCAACCACTCGAGACATTCCCAGTTTTTGCCGCTTTATGGATCATCAGTTAATTGCGGAGAAAGTGGACACATTGCCCTATCTCTATTTGATTAAGAAAGGATTGAGTTA
VANGNB10_RS05640	-	NZ_LK021130.1	21680	21865	186	+	protein_coding	<10 TAs	tRNA 2-thiouridine synthesizing protein A [EC:2.8.1.-]	sulphur relay system	core (86)	OOOOOOOOOOOOOOOOOOO	TGTTAACAGCGCTTGATAGGTTAACCATTTATTCGGTTCTCTGCTTTATCTCATTTTGTGCCTTAGTGATGCGAACGCCTGCAGAAACGTCATGGATGCCACTTTTTGGTGTCAGTGCGTCACTGGTTGGGATCTGGCTTGAGATGCATCTTTGGAAAGGCATCTCAGAAGAGCAGAATCACTAA
VANGNB10_RS05685	-	NZ_LK021130.1	31960	34305	2346	+	protein_coding		tRNA 2-thiouridine synthesizing protein A [EC:2.8.1.-]	sulphur relay system	accessory (29)	OOOOOOOOOOOOOOOOOOOOOOOOOOOOOOOOOOOOOOOOOOOOOOOOOOOOOOOOOOOOOOOOOOOOOOOOOOOOOOOOOOOOOOOOOOOOOOOOOOOOOOOOOOOOOOOOOOOOOOOOOOOOOOOOOOOOOOOOOOOOOOOOOOOOOOOOOOOOOOOOOOOOOOOOOOOOOOOOOOOOOOOOOOOOOOOOOOOOOOOOOOOOOOOOOOOOOOOOOOOOOOOOOOOOOOOOOOO	TGAACGTAAAAACGCTAAATGAGCTTTCTTTATTAGATGCTGCATTGTCAGTCGAATACTCTAACTACATAACATCTGCTGTTAAATCCGCAGTTACAGAAACTAAATTACAGGCAATACTGAATATTTATGCAGCTTATTGCTACTTGATTGAACAAGGTAACTACACAGCATTTGAAATACTGAATAACTCAAACCTACTTAATGCGCACTTCCAGTCGCTCATCGGTTTTGTTTATGACAGTGATGATATTACTACTAATCACAAGTATGTCCTATGTAACGAACTAAAACGCCTTTTCCGCTACATTGCACAGGATAAACAATTAACGCTTGATGAAGTGCAGTTGTCGAACACCAAAATCACAGAGGACGCTTCGAGCTGTCTAGCGCAATTCC…
VANGNB10_RS05695	-	NZ_LK021130.1	36725	37255	531	+	protein_coding		tRNA 2-thiouridine synthesizing protein A [EC:2.8.1.-]	sulphur relay system	accessory (29)	OOOOOOOOOOOOOOOOOOOOOOOOOOOOOOOOOOOOOOOOOOOOOOOOOOOOO	TGAAAGTTTTAGAGAAAAACCAAACCAAGGTACTTGAAACAGAAAAGCTTTTGAGAGAAATCATCACATCTCCCGCTGAGTTTAAAGATGATGAAGAGCTACTAAAGGCGCTAAAATCACAATCTGACATAGCTAAATATCAAGATCAGAATCGTACCATCGAACCGTGCTCCCTAAATACGCTTAAAAGCAACGCTGAGTCGCTCTTGGAAAGAGGCTTCGTATCTTTAGATGAACTGCGCATTAATGCAAAACTGGCGATAGAGGCTGCGCGTCTCGAAGAGAAAGCTTCCAAAGGCAACAAAACAACCGTTGTGGGCTTACAACATAAAGTTGCGGAGCTTGAATCGGAGCTTGATGCAGCGCAGCGCAGCAATTTTTTACTGACGGTTATGGTCT…
VANGNB10_RS05700	-	NZ_LK021130.1	37256	38619	1364	+	protein_coding		Tyrosine recombinase XerC	sulphur relay system	accessory (28)	OOOOOOOOOOOOOOOOOOOOOOOOOOOOOOOOOOOOOOOOOOOOOOOOOOOOOOOOOOOOOOOOOOOOOOOOOOOOOOOOOOOOOOOOOOOOOOOOOOOOOOOOOOOOOOOOOOOOOOOOOOOOOOOOOOOOOOOO	GGCGGTTCGTCGTCTTAAAGACTTTGAGCAATGGAGCCACCTTGGGTTGGATGATAGGCTGGTTTTTCGTAAAGCTCTAGACATCCCCTTCGTTACTTACGGTAATCATGTGCCTTGCTATGAAGCCAATGCCTACATTCATTATCTGATGATGAAAAACCGAAAAAGAGACACAATTCGCGGGTATGCATACGATATTATTCACTTAGTTCATTTTATTGAAAAACAGCCGACACTGAGCCGATTTAGCCAACTGACCGATTCAACATTCACGCTTTTTGTTCAATCGTTACAAGCAGAAAGAACACCTCTCGGTGAGTTGGTACGCAAAAACAACACGGTTATAAAGATTGCTCATACCTGTCTTGAATTTTTGGTGTTTATCCAAGACTTTCACGA…
VANGNB10_RS05705	-	NZ_LK021130.1	38842	40017	1176	-	protein_coding		hypothetical protein	unknown function	accessory (29)	OOOOOOOOOOOOOOOOOOOOOOOOOOOOOOOOOOOOOOOOOOOOOOOOOOOOOOOOOOOOOOOOOOOOOOOOOOOOOOOOOOOOOOOOOOOOOOOOOOOOOOOOOOOOOOOOOOOOOO	ATGTTGTTTTCGACTAAGGAAAAAACCTTTAAAACCTTAATTTCAACTATTCCAATGGTTGAAATTGATGCCTATTTTTCTGCTGAGAATGTTCAGTCGGAGTTGAAGTGGGTTGTTGATGCTGCAACCAATTCGACTAACGTAGATAAGGTAAAGGCTATTCAGGCTGAGCTTGAGACACGAGTAATCAAGGATGATGTTTTTGCACCAGTTTCTCTTACCTTTGCTGTTGAGGGGAAGCCAATCTTAGATGGCACGTCCCGCACCCTTCCGACATTGTCTTTCAACTCAAACAGTACCTACATCGTTGGTAATGTGCTTACTTTCATTGCTATTTGCAGGATGCTTGGAGTTAAAACTTTCTTGTTTAGTTCAAGATTAAGCGCAAAAGAAATTAAT…
VANGNB10_RS05710	-	NZ_LK021130.1	40166	41422	1257	+	protein_coding		chromosome partitioning protein ParB	annotated gene	accessory (28)	OOOOOOOOOOOOOOOOOOOOOOOOOOOOOOOOOOOOOOOOOOOOOOOOOOOOOOOOOOOOOOOOOOOOOOOOOOOOOOOOOOOOOOOOOOOOOOOOOOOOOOOOOOOOOOOOOOOOOOOOOOOOO	TGTTGCCACAGGCAGGGCACAGGATGAAAAACATGACAGAACCACATATCAGTGATACCGATGAGGTTTCAAATGCAGATCTAGAGAACTCGATTGTCAGCAGCCTAGTCAATCGATTTGATGAAAGCGAACGAACGAGTTATCTAGCCAGCTCTACTAGTCTTCTGAAAAACGCCACTGATTTACTCACACCCACTCAGCTAGAAGAAATCTTCAAGGTCAACGCTAAATACTACGCAGGAATAAAGGTCGTACAAACAACACTGAAGCACGCCACCATTTTTATTAGCCCTCAGTTAGCGAGAAACATGTTGACGTTTTCTAGTCGAGGTTCTGTAAATAAAAAAAATAAAAACAGACGTCTCAGTAAAATAAAAGTCAGAAAATACGCTGAATCGA…
VANGNB10_RS05720	-	NZ_LK021130.1	41754	41942	189	+	protein_coding		hypothetical protein	unknown function	accessory (25)	OOOOOOOOOOOOOOOOOOO	TGACTTCGGAAGACATACTGCACATAATACAAGACGAGATGGGGGAGAAGGTCATCGCATCGGTCACGCTCAGTGATGCCGGAAGCCTTATAGTTCAGTACGGCGATAAGGTTGTGGTCTACAAAACTCCTACCTCGGCAAGACCTGCATCTGAATTGTTAAAAATCGTAGCTAAGTTAATCAACTGA
VANGNB10_RS05725	-	NZ_LK021130.1	42429	43634	1206	+	protein_coding		cobyric acid synthase	annotated gene	accessory (29)	OOOOOOOOOOOOOOOOOOOOOOOOOOOOOOOOOOOOOOOOOOOOOOOOOOOOOOOOOOOOOOOOOOOOOOOOOOOOOOOOOOOOOOOOOOOOOOOOOOOOOOOOOOOOOOOOOOOOOOOOO	TGACACTACCATCAATTGAGGTTTTTCCCGTTGGTAACGGAGATATGACCCTAATCACTACAGCAAATGGCAAAACAATTCTAATTGACTGCTATCGCAAGTCCGGCTCTGATTACGACTTCCTAGAGGAAAGACTAAAAGACCGCCTAAATACTGACGATAAAGGTCGCCCTTACGTTGACGTTTTTGTTCTCACGCATCCAGACAAAGACCACATAACAGGCTTCAGCACCATGTTTTATAGAGGCAATCCGGATGACTGGTGCGAGAATTCAACCAAGATTCGCATAAATGAAATATGGTCTTCGCCTCGTGTATTCCGCCGAGCTACCGCAACAGGCTGCGATGGTAACAATACTCTCTGTGATGATGCTGTTAAATTCAATACTGAAGTTAAGC…
VANGNB10_RS05730	-	NZ_LK021130.1	43635	45417	1783	+	protein_coding		thiamine biosynthesis protein ThiF	sulphur relay system	accessory (29)	OOOOOOOOOOOOOOOOOOOOOOOOOOOOOOOOOOOOOOOOOOOOOOOOOOOOOOOOOOOOOOOOOOOOOOOOOOOOOOOOOOOOOOOOOOOOOOOOOOOOOOOOOOOOOOOOOOOOOOOOOOOOOOOOOOOOOOOOOOOOOOOOOOOOOOOOOOOOOOOOOOOOOOOOOOOOOOOOOO	GAACATGCAGATTCTATTGATGCATTAGGTCAACTCCTTTTCGTAGGGTATTCGGCTAAACGGATGTCCGAAAAGGATGTACAGGACTTGGGGATACCCTCAAGCCTGTATGCTGCCATTTGGCGCATCCAAACTGAAATTAAGTATCCAGAGGATGACAGGGCAATCCAGTTAATCGTGGCGGCCAGATCCAGTTTCCCATTCAGTGCACCGCATATCTACACATACCCAGCACTGGAAATACTAAAGTATCCGCACGTTGAAGAGTGCGGAAAGCTTTGCGTTTGGGGTGATGAGGTATCTTTCGATCCACAAGACATTACTTATGTTGAGCACCTAATCAATGACAGTCACTCACTCGTAGAAGATGCAATTTCTGGCAGTCTCAATGGCGACTTC…
VANGNB10_RS20030	-	NZ_LK021130.1	45418	45892	475	+	protein_coding		Mov34/MPN/PAD-1 family protein	annotated gene	accessory (29)	OOOOOOOOOOOOOOOOOOOOOOOOOOOOOOOOOOOOOOOOOOOOOOO	AAGATGACATCTGTTCAATTCACCTCCCAGTCACTAGATGGGCTATCGGTGTATTTTTCGGAAAAAGCCGTTACGCAATTGCATCATTACAAACAAACCGGAAACAAAAATGAGGCTGGTGGCTTTCTGTTTGGAGAAATCCGGTCAGGAGCAGTTACCATTAAAGCTGTGTCTACTCCAAACAAAGCTGACAAAAGGTCGCGTTTTGGCTTCTCATGGGACAAACGTGAAGCAAACAAAACCATACAAGAGAACTTCAAGAATGGGCTGCATTACCTCGGCGACTGGCACACTCACCCCTGTAGCCTACCAACCCCTTCTTTGGATGACACACAAGCGATTCGAAGTACCTTTTTAGACTCTCAGCATCAGCTTAATTATTTCATCATGCTGATCCTT…
VANGNB10_RS05740	-	NZ_LK021130.1	45893	46397	505	+	protein_coding		hypothetical protein	unknown function	accessory (29)	OOOOOOOOOOOOOOOOOOOOOOOOOOOOOOOOOOOOOOOOOOOOOOOOOOO	CAACAGCAAGCATCAGCTTCAGAAAATAAGAATTACACATGGAAAGATTTGTGTGGCGCTTTAGGTGTAGGTGCCTACCTACTTTCATTGTTAATTGTGTCCATATGGGTTTGGTATTTGACTGGTAAAGATGACGCCTCTAAGTGGGTTGTCTCGATTAAGCCTATTATAGAGTGTGTGCTAGTTGCAGTCAGTGGCGGTGTTTTGTATTGCCTTCGAGCAGTGTATTTGAATTATAGTCAAAGAAAGCAATGGGATTCAGTTTGGTTAGTTTGGTATCTATTCCGACCTATTACTTCCGGCCTAATGGGTTACGTTACCTACCTTGTTATCACGGCGGGTCTTGTTGCAGTTGGTTCGACCTCAGCAGAACATCCTGAGACACTGCTGTATGCTCTA…
VANGNB10_RS05745	-	NZ_LK021130.1	46589	46906	318	+	protein_coding		IS66 family insertion sequence hypothetical protein	transposase	accessory (23)	OOOOOOOOOOOOOOOOOOOOOOOOOOOOOOOO	TGGCAAAACGACGCACCAACCTAGAATGGCAATCACTGTTTGAACAATATGAAAGCAGCAGTGTTACCCAACGCGCTTTTTGCGAAGAGCATGGACTGAGTTTATCCACGTTCTTCGCCAAGCGGCGTCAACTCCAAACAGTAAACCAATCGGAATTTGTCGGATTTGTTAAAGCCGAAATCGTCGAAAAGACAACCAAGTATCAGGCCCAGATAGCTACGGCTAACATGACACTTCTCATCAATGATGTGGAGCTGAGCATTCCTCAAGGTACGCCAGCGACCTATCTTGCTGAACTCATTGGAGCGTTGTCATGA
VANGNB10_RS05750	tnpB	NZ_LK021130.1	46907	47256	350	+	protein_coding		IS66 Orf2 like protein	transposase	accessory (26)	OOOOOOOOOOOOOOOOOOOOOOOOOOOOOOOOOOO	AGGTATGCTCAGCGCTCCAGACATTTACCTTTATCGTGAAAGCGTCGATTTTAGAAAGTCCATCAACGGTCTTGCAGCGATTATCGAAAATGATACGGACTTACCTCTTGGCAGCGGTGCGCTGTTCCTGTTTACCAATAAACAGCGCGATAAGATTAAGGTACTGTACTGGGATAAAACAGGCTTCGCCCTCTGGTATAAACGCCTTGAAAAAGCCAAGTATAAGTGGCCTTCAAAAGAGAAAAATCAGGTGTTTACCCTCACTCAATTTGAGCTTGATAGACTGCTTTCTGGCTTCACAATTATCGGCCATGAACCCGTAAAAATAAACGATTTTACAATGAGCTAA
VANGNB10_RS05755	-	NZ_LK021130.1	47316	48857	1542	+	protein_coding		Transposase C of IS166 homeodomain protein	transposase	accessory (22)	OOOOOOOOOOOOOOOOOOOOOOOOOOOOOOOOOOOOOOOOOOOOOOOOOOOOOOOOOOOOOOOOOOOOOOOOOOOOOOOOOOOOOOOOOOOOOOOOOOOOOOOOOOOOOOOOOOOOOOOOOOOOOOOOOOOOOOOOOOOOOOOOOOOOOOOOOO	TGGAAAAGACGCCAAATATCAACCCAGAAAGCCAAGATATTGCCGAGCTACAAGCGATGGTGAAAGCCCTGATGCTCTCGCAAGAGCAGAAGGAATCGCAATGGCAACAAGAGCGACAATCGCTGCTTGAACAACTCAAACTCGCCTTCGACCGCCAGTTCGCTAAACGCTCGGAGGCGTTAAAGCCTTACGATGAATCACAAGGTGACCTCTTCAACGAAGCGGAATGTGAAGCCGTTAAGGAAGAAGAAGTTGAGGTGACAACCACGATCACAACGAAAAAGCGTGGTAAACGTAAACCTCTGCCTAAGACCTTACCTCGTGAGGTTATCGAACTCGATTTAGACGACCATGAAAAGCAGTGTTCTTGTTGTAATCATGGCCTGCATAAAATCGGTG…
VANGNB10_RS05885	-	NZ_LK021130.1	74065	75619	1555	+	rRNA		-			OOOOOOOOOOOOOOOOOOOOOOOOOOOOOOOOOOOOOOOOOOOOOOOOOOOOOOOOOOOOOOOOOOOOOOOOOOOOOOOOOOOOOOOOOOOOOOOOOOOOOOOOOOOOOOOOOOOOOOOOOOOOOOOOOOOOOOOOOOOOOOOOOOOOOOOOOOO	TAATTGAAGAGTTTGATCATGGCTCAGATTGAACGCTGGCGGCAGGCCTAACACATGCAAGTCGAGCGGCAGCACAGAGGAACTTGTTCCTTGGGTGGCGAGCGGCGGACGGGTGAGTAATGCCTAGGAAATTGCCCTGATGTGGGGGATAACCATTGGAAACGATGGCTAATACCGCATGATGCCTACGGGCCAAAGAGGGGGACCTTCTGGCCTCTCGCGTCAGGATATGCCTAGGTGGGATTAGCTAGTTGGTGAGGTAATGGCTCACCAAGGCGACGATCCCTAGCTGGTCTGAGAGGATGATCAGCCACACTGGAACTGAGACACGGTCCAGACTCCTACGGGAGGCAGCAGTGGGGAATATTGCACAATGGGCGCAAGCCTGATGCAGCCATG…
VANGNB10_RS05890	-	NZ_LK021130.1	75699	75774	76	+	tRNA	<10 TAs	-			OOOOOOOO	TCCCGTTCGTCTAGAGGCCTAGGACACCGCCCTTTCACGGCGGTAACAGGGGTTCGACTCCCCTACGGGATACCA
VANGNB10_RS05895	-	NZ_LK021130.1	76075	78993	2919	+	rRNA		-			OOOOOOOOOOOOOOOOOOOOOOOOOOOOOOOOOOOOOOOOOOOOOOOOOOOOOOOOOOOOOOOOOOOOOOOOOOOOOOOOOOOOOOOOOOOOOOOOOOOOOOOOOOOOOOOOOOOOOOOOOOOOOOOOOOOOOOOOOOOOOOOOOOOOOOOOOOOOOOOOOOOOOOOOOOOOOOOOOOOOOOOOOOOOOOOOOOOOOOOOOOOOOOOOOOOOOOOOOOOOOOOOOOOOOOOOOOOOOOOOOOOOOOOOOOOOOOOOOOOOOOOOOOOOOOOOOOOOOOOOOOOOOOOOOOO	TTGTATGGTTAAGTGACTAAGCGTACACGGTGGATGCCTTGGCAGTCAGAGGCGATGAAGGACGTAGTAACTTGCGATAAGCGTAGATTAGGCAGTAACAGCCACTTGAGTCTACGATTTCCGAATGGGGAAACCCACGTGCATAAGCACGTATCCTTACCTGAATACATAGGGTAAGGAGGCAAACCGGGGGAACTGAAACATCTAAGTACCCCGAGGAGAAGAAATCAACAGAGATTCCGAAAGTAGCGGCGAGCGAAATTGGACTAGCCCTTAAGCTTTTAATGATGCAGGTGAAGCCTCTGGAAAGTGGCGCAATAAAGGGTGATAGCCCCGTAACTGTTCCATCATTATAAGTGAAATCGAGTAAGGCGGGACACGTGTTATCCTGTCTGAACA…
VANGNB10_RS05900	rrf	NZ_LK021130.1	79060	79175	116	+	rRNA	<10 TAs	-			OOOOOOOOOOOO	TTGGCGACCATAGCGTTGTGGACCCACCTGACTCCATGCCGAACTCAGAAGTGAAACACAACAGCGCCGATGGTAGTGTGGGGTCTCCCCATGTGAGAGTAGGACATCGCCAGGC
VANGNB10_RS05905	-	NZ_LK021130.1	79268	79358	91	+	tRNA	<10 TAs	-			OOOOOOOOO	GAGAGATGGCTGAGTGGTTTAAAGCACCGGTCTTGAAAACCGGCGATGGTTAATAGCTATCCTAGGGTTCAAATCCCTATCTCTCCGCCA
VANGNB10_RS20305	-	NZ_LK021130.1	102851	103045	195	-	protein_coding		hypothetical protein	unknown function	unique (11)	OOOOOOOOOOOOOOOOOOOO	GTGGGTTCATGGGGCGGATACTTTGCTGGGGTGATCCACGACTACAACAAAGTAGATAACCTCGAATCGTCTTCTAGCTCTCTATTGCAACGAATTAAAGATGATTTGTTTAGTGGCGGTGTATCTGTTTCTTCTCCTCTTGGCCATGGTGCGGCTCTATCTTTCCCTGATAGACCACAGCAATGTATCGAGTG
VANGNB10_RS06225	-	NZ_LK021130.1	144134	144332	199	-	protein_coding		recoverin	annotated gene	accessory (34)	OOOOOOOOOOOOOOOOOOOO	ATGGCTGAAACCACGACCAATGGAAGTAACACGACTCTTGATTTGAAGCAGTCTTTCGCTCTGTTAAGTGTCGATAAGAATGGAATCGTAACGATGAAATTTGGTGATGAAGTAACGGTTTTTATGAACGACAAATGCCCAGCAATCGCAACAGATTTGTTAAAAGTGATCGCGTCAATAAAAACGGGATCAGCTAAC
VANGNB10_RS06250	-	NZ_LK021130.1	147372	147914	543	+	protein_coding		ImmA/IrrE family metallo-endopeptidase	annotated gene	accessory (29)	OOOOOOOOOOOOOOOOOOOOOOOOOOOOOOOOOOOOOOOOOOOOOOOOOOOOOOO	TGGCATTCGTTAGAAAAGCTGCTAGAAAAACTCAAGCAACTACAGAATTTGAAGAATTATCTACTCCTGAACATCTAATAGCACTAGCTGAAGACAAAGGAGTAGATACTGACCCAATTAATGTATCTGAATTGGCTAGGCAATTAGGAATAATGGTTAGGTATGAGCCAATGCAAGATGAAGAGTCTGGTTCACTAAAAAAAGAGAAGAAATCAGGTAACTGGGTGATGACTGTCAATTCATTACATCATCCCCATAGACAAAGATTTACGATAGCTCACGAAATTGCACATCGTATACGACATGCGGCGAGCAGTGATAGTTTTGAAGATACAACTTTTTTCAGAAACGGTGAGACAAACTGGATGGAAGCTGAAGCAAATGATTTTGCAGCGTCAT…
VANGNB10_RS06260	-	NZ_LK021130.1	148985	149587	603	-	protein_coding		sce7726 family protein	annotated gene	accessory (28)	OOOOOOOOOOOOOOOOOOOOOOOOOOOOOOOOOOOOOOOOOOOOOOOOOOOOOOOOOOOO	ATGACAGAACTAGAAATTAAAAAATTGTTAGTACGACACTTTCTAGAAAAGTATGAGAATTTTGTTGTGGGTTCTGAGTTTTCATTTCAGTTTGGGGAAAGACGAGCAGATCTAGCACTACTGAATGCGGATTACTTGAGCGCCTTTGAAATAAAAGGTGCTCGTGACACTGTATCCAGATTAAGTTATCAAATTGAAAGTTATAAAAAATTTTTTGACTTTTGCTTTGTTGTCTGTGAACCAAGTAATTTAGCTGAAGTTCGGACAACAATCCCAAGAGATGTGGGAATTTTATTAGCCGAAAGCAATGGCATTACACATATTCGCCAATCAAAGCAATTCAAACGTCATGATAAAAAGGTATTATCCAGTGCATTAAGTGTTCAAAAATTAATGACT…
VANGNB10_RS06275	-	NZ_LK021130.1	152884	153687	804	+	protein_coding		Glutamate racemase	annotated gene	core (100)	OOOOOOOOOOOOOOOOOOOOOOOOOOOOOOOOOOOOOOOOOOOOOOOOOOOOOOOOOOOOOOOOOOOOOOOOOOOOOOOXX	TGTCGCAACCGTCTCAGCTTAATGTGCTTATCTTTGACTCTGGTGTTGGTGGGTTATCGGTTTATCAAGAGGTCCAAGCCAAACTACCACAATTAAACTACATCTACCTGTTTGACAATGAAGCTTATCCTTATGGAGAGCTCAACCAAGAGGTGTTAATTAAGCGTGTGGTTAGGTTGGTAAGCGATGTCGTTGTGAAAGAGCGTATTGATTTGGTCGTTATTGCTTGTAATACCGCAAGCACCATCGTCTTACCCAAGCTGCGTTCTTGTCTTGCTGTACCAGTTGTGGGGGTTGTCCCTGCGATTAAACCGGCCTCGTCACTGGCAAATAAAGCCGTGGGACTCATTGCTACCCCAGCGACTATCACTCGTCAATACACTCACGATTTGATTCGAG…
VANGNB10_RS06290	-	NZ_LK021130.1	154712	156280	1569	+	rRNA		-			OOOOOOOOOOOOOOOOOOOOOOOOOOOOOOOOOOOOOOOOOOOOOOOOOOOOOOOOOOOOOOOOOOOOOOOOOOOOOOOOOOOOOOOOOOOOOOOOOOOOOOOOOOOOOOOOOOOOOOOOOOOOOOOOOOOOOOOOOOOOOOOOOOOOOOOOOOOOO	TAATTGAAGAGTTTGATCATGGCTCAGATTGAACGCTGGCGGCAGGCCTAACACATGCAAGTCGAGCGGCAGCACAGAGGAACTTGTTCCTTGGGTGGCGAGCGGCGGACGGGTGAGTAATGCCTAGGAAATTGCCCTGATGTGGGGGATAACCATTGGAAACGATGGCTAATACCGCATGATGCCTACGGGCCAAAGAGGGGGACCTTCGGGCCTCTCGCGTCAGGATATGCCTAGGTGGGATTAGCTAGTTGGTGAGGTAATGGCTCACCAAGGCGACGATCCCTAGCTGGTCTGAGAGGATGATCAGCCACACTGGAACTGAGACACGGTCCAGACTCCTACGGGAGGCAGCAGTGGGGAATATTGCACAATGGGCGCAAGCCTGATGCAGCCATG…
VANGNB10_RS06295	-	NZ_LK021130.1	156336	156411	76	+	tRNA	<10 TAs	-			OOOOOOO	GGGCTATAGCTCAGCTGGGAGAGCGCTTGCATGGCATGCAAGAGGTCTGCGGTTCGATCCCGCATAGCTCCACCA
VANGNB10_RS06300	-	NZ_LK021130.1	156703	159621	2919	+	rRNA		-			OOOOOOOOOOOOOOOOOOOOOOOOOOOOOOOOOOOOOOOOOOOOOOOOOOOOOOOOOOOOOOOOOOOOOOOOOOOOOOOOOOOOOOOOOOOOOOOOOOOOOOOOOOOOOOOOOOOOOOOOOOOOOOOOOOOOOOOOOOOOOOOOOOOOOOOOOOOOOOOOOOOOOOOOOOOOOOOOOOOOOOOOOOOOOOOOOOOOOOOOOOOOOOOOOOOOOOOOOOOOOOOOOOOOOOOOOOOOOOOOOOOOOOOOOOOOOOOOOOOOOOOOOOOOOOOOOOOOOOOOOOOOOOOOOOOO	TTGTATGGTTAAGTGACTAAGCGTACACGGTGGATGCCTTGGCAGTCAGAGGCGATGAAGGACGTAGTAACTTGCGATAAGCGTAGATTAGGCAGTAACAGCCACTTGAGTCTACGATTTCCGAATGGGGAAACCCACGTGCATAAGCACGTATCCTTACCTGAATACATAGGGTAAGGAGGCAAACCGGGGGAACTGAAACATCTAAGTACCCCGAGGAGAAGAAATCAACAGAGATTCCGAAAGTAGCGGCGAGCGAAATTGGACTAGCCCTTAAGCTTTTAATGATGCAGGTGAAGCCTCTGGAAAGTGGCGCAATAAAGGGTGATAGCCCCGTAACTGTTCCATCATTATAAGTGAAATCGAGTAAGGCGGGACACGTGTTATCCTGTCTGAACA…
VANGNB10_RS06305	rrf	NZ_LK021130.1	159688	159803	116	+	rRNA	<10 TAs	-			OOOOOOOOOOO	TTGGCGACCATAGCGTTGTGGACCCACCTGACTCCATGCCGAACTCAGAAGTGAAACACAACAGCGCCGATGGTAGTGTGGGGTCTCCCCATGTGAGAGTAGGACATCGCCAGGC
VANGNB10_RS06310	-	NZ_LK021130.1	160170	161724	1555	+	rRNA		-			OOOOOOOOOOOOOOOOOOOOOOOOOOOOOOOOOOOOOOOOOOOOOOOOOOOOOOOOOOOOOOOOOOOOOOOOOOOOOOOOOOOOOOOOOOOOOOOOOOOOOOOOOOOOOOOOOOOOOOOOOOOOOOOOOOOOOOOOOOOOOOOOOOOOOOOOOOOO	TAATTGAAGAGTTTGATCATGGCTCAGATTGAACGCTGGCGGCAGGCCTAACACATGCAAGTCGAGCGGCAGCACAGAGGAACTTGTTCCTTGGGTGGCGAGCGGCGGACGGGTGAGTAATGCCTAGGAAATTGCCCTGATGTGGGGGATAACCATTGGAAACGATGGCTAATACCGCATGATGCCTACGGGCCAAAGAGGGGGACCTTCGGGCCTCTCGCGTCAGGATATGCCTAGGTGGGATTAGCTAGTTGGTGAGGTAATGGCTCACCAAGGCGACGATCCCTAGCTGGTCTGAGAGGATGATCAGCCACACTGGAACTGAGACACGGTCCAGACTCCTACGGGAGGCAGCAGTGGGGAATATTGCACAATGGGCGCAAGCCTGATGCAGCCATG…
VANGNB10_RS06315	-	NZ_LK021130.1	161804	161879	76	+	tRNA	<10 TAs	-			OOOOOOOO	TCCCGTTCGTCTAGAGGCCTAGGACACCGCCCTTTCACGGCGGTAACAGGGGTTCGACTCCCCTACGGGATACCA
VANGNB10_RS06320	-	NZ_LK021130.1	161899	161974	76	+	tRNA	<10 TAs	-			OOOOOOOO	GGTCGTTAGCTCAGTTGGTAGAGCAGTTGACTTTTAATCAATTGGTCGCAGGTTCGAATCCTGCACGACCCACCA
VANGNB10_RS06325	-	NZ_LK021130.1	162006	162081	76	+	tRNA	<10 TAs	-			OOOOOOO	GGGCTATAGCTCAGCTGGGAGAGCGCCTGCCTTGCACGCAGGAGGTCAGCAGTTCGATCCTGCTTAGCTCCACCA
VANGNB10_RS06330	-	NZ_LK021130.1	162113	162188	76	+	tRNA	<10 TAs	-			OOOOOOOO	GGCGATTAGCTCAGTTGGGAGAGCACCTGCCTTACAAGCAGGGGGTCACTGGTTCGAACCCGGTATCGCCCACCA
VANGNB10_RS06335	-	NZ_LK021130.1	162540	165458	2919	+	rRNA		-			OOOOOOOOOOOOOOOOOOOOOOOOOOOOOOOOOOOOOOOOOOOOOOOOOOOOOOOOOOOOOOOOOOOOOOOOOOOOOOOOOOOOOOOOOOOOOOOOOOOOOOOOOOOOOOOOOOOOOOOOOOOOOOOOOOOOOOOOOOOOOOOOOOOOOOOOOOOOOOOOOOOOOOOOOOOOOOOOOOOOOOOOOOOOOOOOOOOOOOOOOOOOOOOOOOOOOOOOOOOOOOOOOOOOOOOOOOOOOOOOOOOOOOOOOOOOOOOOOOOOOOOOOOOOOOOOOOOOOOOOOOOOOOOOOOOO	TTGTATGGTTAAGTGACTAAGCGTACACGGTGGATGCCTTGGCAGTCAGAGGCGATGAAGGACGTAGTAACTTGCGATAAGCGTAGATTAGGCAGTAACAGCCACTTGAGTCTACGATTTCCGAATGGGGAAACCCACGTGCATAAGCACGTATCCTTACCTGAATACATAGGGTAAGGAGGCAAACCGGGGGAACTGAAACATCTAAGTACCCCGAGGAGAAGAAATCAACAGAGATTCCGAAAGTAGCGGCGAGCGAAATTGGACTAGCCCTTAAGCTTTTAATGATGCAGGTGAAGCCTCTGGAAAGTGGCGCAATAAAGGGTGATAGCCCCGTAACTGTTCCATCATTATAAGTGAAATCGAGTAAGGCGGGACACGTGTTATCCTGTCTGAACA…
VANGNB10_RS06340	rrf	NZ_LK021130.1	165525	165640	116	+	rRNA	<10 TAs	-			OOOOOOOOOOO	TTGGCGACCATAGCGTTGTGGACCCACCTGACTCCATGCCGAACTCAGAAGTGAAACACAACAGCGCCGATGGTAGTGTGGGGTCTCCCCATGTGAGAGTAGGACATCGCCAGGC
VANGNB10_RS06345	-	NZ_LK021130.1	165670	165746	77	+	tRNA	<10 TAs	-			OOOOOOOO	GAGCGGTAGTTCAGTTGGTTAGAATACCGGCCTGTCACGCCGGGGGTCGCGGGTTCGAGTCCCGTCCGCTCCGCCA
VANGNB10_RS06390	dtd	NZ_LK021130.1	177832	178237	406	+	protein_coding		D-aminoacyl-tRNA deacylase	annotated gene	core (100)	OOOOOOOOOOOOOOOOOOOOOOOOOOOOOOOOOOOOOOOOO	GCGGCGGTACGTGTTGATGGGGAAGTGGTTGGCGAAATCAATCAAGGCTTACTGGTGCTACTTGGGGTCGAAAGAGATGACGATGAGGCAAAGGCCAAACGTCTAGTCGAACGCGTGACTCAGTACCGCGTGTTTGAAGATGAAGAGGGAAAAATGAACTTGAACGTGCAACAAGTGAACGGTCAGGTTTTAGTGGTGTCTCAATTTACATTGCCAGCCGATACCAAAAAGGGGACGCGTGCCGGATTTTCAAAAGGTGCACACCCTGCTGATGCTGAGCGTCTGTATGATTACTTTTCGGATTTGTGTGAGCACATTTTGCCAACTCAGCGTGGCCGCTTTGCACAAGATATGAAAGTCTCGCTGATTAATGATGGCCCAGTGACATTCTGGCTTCAG…
VANGNB10_RS06640	-	NZ_LK021130.1	233622	235176	1555	+	rRNA		-			OOOOOOOOOOOOOOOOOOOOOOOOOOOOOOOOOOOOOOOOOOOOOOOOOOOOOOOOOOOOOOOOOOOOOOOOOOOOOOOOOOOOOOOOOOOOOOOOOOOOOOOOOOOOOOOOOOOOOOOOOOOOOOOOOOOOOOOOOOOOOOOOOOOOOOOOOOOO	TAATTGAAGAGTTTGATCATGGCTCAGATTGAACGCTGGCGGCAGGCCTAACACATGCAAGTCGAGCGGCAGCACAGAGGAACTTGTTCCTTGGGTGGCGAGCGGCGGACGGGTGAGTAATGCCTAGGAAATTGCCCTGATGTGGGGGATAACCATTGGAAACGATGGCTAATACCGCATGATGCCTACGGGCCAAAGAGGGGGACCTTCGGGCCTCTCGCGTCAGGATATGCCTAGGTGGGATTAGCTAGTTGGTGAGGTAATGGCTCACCAAGGCGACGATCCCTAGCTGGTCTGAGAGGATGATCAGCCACACTGGAACTGAGACACGGTCCAGACTCCTACGGGAGGCAGCAGTGGGGAATATTGCACAATGGGCGCAAGCCTGATGCAGCCATG…
VANGNB10_RS06645	-	NZ_LK021130.1	235233	235309	77	+	tRNA	<10 TAs	-			OOOOOOOO	GGTCTGTAGCTCAGGTGGTTAGAGCGTTCGCCTGATAAGCGAGAGGTCGGTGGTTCAAGTCCACTCAGACCCACCA
VANGNB10_RS06650	-	NZ_LK021130.1	235354	235429	76	+	tRNA	<10 TAs	-			OOOOOOOO	GGGTTATAGCTCAGCTGGGAGAGCGCCTGCCTTGCACGCAGGAGGTCTGCGGTTCGATCCCGCATAGCTCCACCA
VANGNB10_RS06655	-	NZ_LK021130.1	235683	238601	2919	+	rRNA		-			OOOOOOOOOOOOOOOOOOOOOOOOOOOOOOOOOOOOOOOOOOOOOOOOOOOOOOOOOOOOOOOOOOOOOOOOOOOOOOOOOOOOOOOOOOOOOOOOOOOOOOOOOOOOOOOOOOOOOOOOOOOOOOOOOOOOOOOOOOOOOOOOOOOOOOOOOOOOOOOOOOOOOOOOOOOOOOOOOOOOOOOOOOOOOOOOOOOOOOOOOOOOOOOOOOOOOOOOOOOOOOOOOOOOOOOOOOOOOOOOOOOOOOOOOOOOOOOOOOOOOOOOOOOOOOOOOOOOOOOOOOOOOOOOOOOO	TTGTATGGTTAAGTGACTAAGCGTACACGGTGGATGCCTTGGCAGTCAGAGGCGATGAAGGACGTAGTAACTTGCGATAAGCGTAGATTAGGCAGTAACAGCCACTTGAGTCTACGATTTCCGAATGGGGAAACCCACGTGCATAAGCACGTATCCTTACCTGAATACATAGGGTAAGGAGGCAAACCGGGGGAACTGAAACATCTAAGTACCCCGAGGAGAAGAAATCAACAGAGATTCCGAAAGTAGCGGCGAGCGAAATTGGACTAGCCCTTAAGCTTTTAATGATGCAGGTGAAGCCTCTGGAAAGTGGCGCAATAAAGGGTGATAGCCCCGTAACTGTTCCATCATTATAAGTGAAATCGAGTAAGGCGGGACACGTGTTATCCTGTCTGAACA…
VANGNB10_RS06660	rrf	NZ_LK021130.1	238668	238783	116	+	rRNA	<10 TAs	-			OOOOOOOOOOO	TTGGCGACCATAGCGTTGTGGACCCACCTGACTCCATGCCGAACTCAGAAGTGAAACACAACAGCGCCGATGGTAGTGTGGGGTCTCCCCATGTGAGAGTAGGACATCGCCAGGC
VANGNB10_RS06665	-	NZ_LK021130.1	238813	238889	77	+	tRNA	<10 TAs	-			OOOOOOOO	GAGCGGTAGTTCAGTTGGTTAGAATACCGGCCTGTCACGCCGGGGGTCGCGGGTTCGAGTCCCGTCCGCTCCGCCA
VANGNB10_RS06695	-	NZ_LK021130.1	244247	244322	76	+	tRNA	<10 TAs	-			OOOOOOO	CCGACTTAGCTCAGTAGGTAGAGCAACTGACTTGTAATCAGTAGGTCACCAGTTCGATTCCGGTAGTCGGCACCA
VANGNB10_RS06700	-	NZ_LK021130.1	244353	244437	85	+	tRNA	<10 TAs	-			OOOOOOOOO	GAGGGGTTCCCGAGTGGCCAAAGGGAGCAGACTGTAAATCTGCCGGCTCCGCCTTCGATGGTTCGAATCCGTCCCCCTCCACCA
VANGNB10_RS06705	-	NZ_LK021130.1	244472	244546	75	+	tRNA	<10 TAs	-			OOOOOOOO	CGGGCATCGTATAATGGCTATTACCTCAGCCTTCCAAGCTGATGATGCGGGTTCGATTCCCGCTGCCCGCTCCA
VANGNB10_RS06710	-	NZ_LK021130.1	244557	244632	76	+	tRNA	<10 TAs	-			OOOOOOO	CTGATATAGCTCAGTCGGTAGAGCGCACCCTTGGTAAGGGTGAGGTCCCCAGTTCAACTCTGGGTATCAGCACCA
VANGNB10_RS06715	tuf	NZ_LK021130.1	244734	245918	1185	+	protein_coding		Elongation factor Tu	ribosomal protein	accessory (68)	OOOOOOOOOOOOOOOOOOOOOOOOOOOOOOOOOOOOOOOOOOOOOOOOOOOOOOOOOOOOOOOOOOOOOOOOOOOOOOOOOOOOOOOOOOOOOOOOOOOOOOOOOOOOOOOOOOOOOOO	TGTCTAAAGCAAAATTTGAACGTACGAAACCGCACGTAAACGTTGGTACTATCGGCCACGTTGACCACGGTAAAACAACTCTAACTGCTGCTATCTGTACTACACTTGCAAAAGTGTACGGTGGTGAAGCGAAAGACTTCGCATCTATCGATAACGCTCCAGAAGAGCGCGAGCGCGGTATTACAATCAATACTTCTCACGTAGAGTACGATACACCAGCACGCCACTACGCACACGTAGACTGCCCAGGACACGCTGACTATGTTAAAAACATGATCACAGGTGCTGCGCAAATGGACGGCGGTATCCTAGTTGTTGCTGCAACAGATGGCCCAATGCCACAAACTCGTGAGCACATCCTACTTGGTCGCCAAGTTGGTATTCCTTACATCATCGTAT…
VANGNB10_RS06730	rplK	NZ_LK021130.1	247247	247675	429	+	protein_coding		50S ribosomal protein L11	ribosomal protein	core (100)	OOOOOOOOOOOOOOOOOOOOOOOOOOOOOOOOOOOOOOOOOOO	TGGCTAAGAAAGTTGAAGCTTATATCAAGTTGCAAGTTGCATCTGGTATGGCGAACCCAAGTCCACCAGTTGGTCCTGCACTAGGTCAACGTGGCGTTAACATCATGGAATTCTGTAAAGCGTTCAACGCAAGAACAGAATCAATGGAGAAAGGCTTGCCTACTCCAGTTGTTATCACTGTATACAGCGACCGTTCTTTCACGTTCGTAACTAAGACTGCTCCAGCGGCTGTTCTTCTGAAGAAAGCTGCAGGCATCAAGTCTGGTTCAGGCCGTCCAAACACTGAAAAAGTGGGCACGGTTACTGATGCTCAAATCCAAGAAATTGCAGAAGCGAAAGCGGCTGATATGACTGGTGCTGACATTGAAGCGATGAAACGTTCTATTGCGGGTACTGCTC…
VANGNB10_RS06740	rplJ	NZ_LK021130.1	248670	249158	489	+	protein_coding		50S ribosomal protein L10	ribosomal protein	core (100)	OOOOOOOOOOOOOOOOOOOOOOOOOOOOOOOOOOOOOOOOOOOOOOOOO	TGGCTTTAAACCTTCAAGACAAACAAGCAATTGTTGCTGAAGTCAACGAAGCGGCCAGTGGTGCACTTTCTGCAGTTGTTGCTGACTCTCGTGGCGTTCAAGTAGGCGCGATGACTTCTCTACGTAAACAAGCTCGTGAAGCGGGTGTTTACATGAGAGTTGTTCGTAATACTCTAGCACGTCGCGCAGTGGAAGGCACAGCTTACGAATGTCTACAAGACGTATTCGTAGGTCCTACTTTGATCGCATTCTCTAACGAGCATCCAGGTGCTGCAGCGCGTCTTTTTAAAGACTTCGCTAGAGAGAACAAGCACTTTGAAATCAAAGCAGCTGCATTTGAAGGCGCATTAACTGACGCTGAACTACTAGCGACACTACCAACTTACGACGAAGCAATCG…
VANGNB10_RS06745	rplL	NZ_LK021130.1	249219	249584	366	+	protein_coding		50S ribosomal protein L7/L12	ribosomal protein	core (100)	OOOOOOOOOOOOOOOOOOOOOOOOOOOOOOOOOOOOO	TGTCTATTACTAACGAGCAAATCCTAGATGCAGTTGCAGAAATGTCTGTAATGCAAGTTGTTGAACTTATCTCTGCTATGGAAGAGAAGTTCGGTGTTTCTGCTGCAGCTGCAGTAGTTGCAGGCGGCCCAGCAGCAGCAGCTGTTGAAGAACAAACTGAATTCGACGTAATCCTAACTGCTGCTGGCGCAAACAAAGTATCTGTAATCAAAGCAGTACGTGGCGCAACTGGCCTAGGTCTTAAAGAAGCTAAAGCTCTAGTTGACGGCGCTCCAGCTGCAATTAAAGAAGCAGTTTCTCAAGCAGAAGCTGACGCACTTAAGAAAGAGCTAGAAGAAGCTGGTGCAACTGTTGAAGTTAAGTAA
VANGNB10_RS06825	-	NZ_LK021130.1	273617	273692	76	+	tRNA	<10 TAs	-			OOOOOOO	CGACACTAGCTCAGTTGGTAGAGCGCAACCTTGCCAAGGTTGAGGTCACGAGTTCGAACCTCGTGTGTCGCTCCA
VANGNB10_RS06830	-	NZ_LK021130.1	273848	273924	77	+	tRNA	<10 TAs	-			OOOOOOOO	GCGGGGTGGAGCAGCTTGGTAGCTCGTCGGGCTCATAACCCGAAGGTCGTTGGTTCAAATCCAGCCCCCGCAACCA
VANGNB10_RS06835	-	NZ_LK021130.1	273958	274033	76	+	tRNA	<10 TAs	-			OOOOOOO	CGACACTAGCTCAGTTGGTAGAGCGCAACCTTGCCAAGGTTGAGGTCACGAGTTCGAACCTCGTGTGTCGCTCCA
VANGNB10_RS06840	-	NZ_LK021130.1	274183	274259	77	+	tRNA	<10 TAs	-			OOOOOOOO	GCGGGGTGGAGCAGCTTGGTAGCTCGTCGGGCTCATAACCCGAAGGTCGTTGGTTCAAATCCAGCCCCCGCAACCA
VANGNB10_RS06845	-	NZ_LK021130.1	274293	274368	76	+	tRNA	<10 TAs	-			OOOOOOOO	CGACACTAGCTCAGTTGGTAGAGCGCAACCTTGCCAAGGTTGAGGTCACGAGTTCGAACCTCGTGTGTCGCTCCA
VANGNB10_RS06850	-	NZ_LK021130.1	274465	274541	77	+	tRNA	<10 TAs	-			OOOOOOO	GCGGGGTGGAGCAGCTTGGTAGCTCGTCGGGCTCATAACCCGAAGGTCGTTGGTTCAAATCCAGCCCCCGCAACCA
VANGNB10_RS06855	-	NZ_LK021130.1	274575	274650	76	+	tRNA	<10 TAs	-			OOOOOOO	CGACACTAGCTCAGTTGGTAGAGCGCAACCTTGCCAAGGTTGAGGTCACGAGTTCGAACCTCGTGTGTCGCTCCA
VANGNB10_RS06860	-	NZ_LK021130.1	274708	274784	77	+	tRNA	<10 TAs	-			OOOOOOOO	GCGGGGTGGAGCAGCTTGGTAGCTCGTCGGGCTCATAACCCGAAGGTCGTCGGTTCAAATCCGGCCCCCGCAACCA
VANGNB10_RS06865	-	NZ_LK021130.1	274818	274884	67	+	tRNA	<10 TAs	-			OOOOOOO	CGACACTAGCTCAGTTGGTAGAGCGCAACCTTGCCAAGGTTGAGGTAACGGTTATGTGTCGTTCCA
VANGNB10_RS06875	tsaE	NZ_LK021130.1	276795	277259	465	+	protein_coding		tRNA threonylcarbamoyladenosine biosynthesis protein TsaE	annotated gene	core (100)	OOOOOOOOOOOOOOOOOOOOOOOOOOOOOOOOOOOOOOOOOOOOOO	TGAGTACTAAGATCTTTACCTTAAAAGACGAACAGCAAACGGTAAAATTAGGCGCAGCTTTGGCTAAGCGATGCTCTGCGCAAACCACGCTTTATTTGCATGGTGATCTCGGTGCTGGAAAAACAACCTTCAGCCGTGGCTTCATCCGCGCATTAGGCCATGTTGGCAACGTCAAGAGCCCGACTTATACCTTAGTTGAACCTTATCAACTAGCCGATTGGCAAGTATACCATTTTGATCTTTATCGCTTGGCCGATCCGGAAGAGTTGGAATTTATGGGTATTCGTGACTATTTCACACCGGATGCGATCTGCCTTGTTGAGTGGCCAGAAAAAGGCAGCGGTCTACTTCCAACCGCAGATATTGATGTTGAGCTACGCTACGATGGCGAACAAAGGC…
VANGNB10_RS06915	-	NZ_LK021130.1	285994	286182	189	+	protein_coding	<10 TAs	DUF2065 domain-containing protein	annotated gene	core (98)	OOOOOOOOOOOOOOOOOOO	TGTCGAATTCAATCTGGCTTGCTGTGGGGCTGGTGTTAATTGCAGAAGGTATTGGACCGTTAATCGCCCCTAATGGCTGGAGAAAGATGGTGGCAGAGCTCAGCCACCAGCCCGATCATCAACTGCGCCGCATCGGTGGTTGTCTCGTCGTTGCTGGGGGCATCATTGCGTACTACTTCGCACGATAG
VANGNB10_RS06920	-	NZ_LK021130.1	286232	286459	228	-	protein_coding		Protein SlyX	annotated gene	core (100)	OOOOOOOOOOOOOOOOOOOOOOO	ATGAACGATAAGTATATTCAGCAATTAGAACAGCGTGTTAGTGACTTGGAATGCCAACTTGCTTTCCAAGAACAAACCATTGATGAACTCAATCAAGCATTATCAACACAGCAGCTCATGCTGACGAAAATGCAAGACCAAATGAAATATGTGGCTGGTAAAGTCAAAAATATGGATGCCTCACATTTAGCGGATCCATCAGAAGAGACTCCACCACCTCACTATTG
VANGNB10_RS06980	priB	NZ_LK021130.1	295503	295805	303	+	protein_coding		Primosomal replication protein n	annotated gene	core (100)	OOOOOOOOOOOOOOOOOOOOOOOOOOOOOOO	TGACCAATCGGATGGAGTTGAGTGGCACTGTCGCAAAACCTCCCATTCGAAGCCAAAGTCCTGCGGGTATTGAACATTGCCGTTTCTGGCTTGAACATCGCTCAACAGTGATAGAAGCTGATTTACCGAGACAAGTCTATTGTCGTATGCCGGTAGTCGTCAGTGGGCAGAGGTCAACGAATCTCACTCAACACTTAGTACAAGGCAGCACCATAACCGTAAGTGGCTTTGTCGCTTACCAAACTAGCCATAATGGCGTAGGTAAATTGGTGCTACATGCCGACCACATTACTCAAATTTAA
VANGNB10_RS06985	rpsR	NZ_LK021130.1	295822	296049	228	+	protein_coding		30S ribosomal protein S18	ribosomal protein	core (100)	OOOOOOOOOOOOOOOOOOOOOOO	TGGCTCGTTTCTTCCGTCGTCGTAAATTCTGCCGTTTCACTGCAGAAGGCGTACAAGAGATTGATTACAAAGATGTAGCAACTCTTAAAAACTACATAACTGAAGCTGGTAAAATCGTACCTAGCCGTATCACTGGTACTAGCGCTAAATACCAACGTCAGCTAGCTCGTGCAATCAAGCGTTCTCGCTACCTAGCTCTATTGCCATACACTGATAAACATCAGTAA
VANGNB10_RS07075	-	NZ_LK021130.1	313220	314774	1555	+	rRNA		-			OOOOOOOOOOOOOOOOOOOOOOOOOOOOOOOOOOOOOOOOOOOOOOOOOOOOOOOOOOOOOOOOOOOOOOOOOOOOOOOOOOOOOOOOOOOOOOOOOOOOOOOOOOOOOOOOOOOOOOOOOOOOOOOOOOOOOOOOOOOOOOOOOOOOOOOOOOOO	TAATTGAAGAGTTTGATCATGGCTCAGATTGAACGCTGGCGGCAGGCCTAACACATGCAAGTCGAGCGGCAGCACAGAGGAACTTGTTCCTTGGGTGGCGAGCGGCGGACGGGTGAGTAATGCCTAGGAAATTGCCCTGATGTGGGGGATAACCATTGGAAACGATGGCTAATACCGCATGATGCCTACGGGCCAAAGAGGGGGACCTTCGGGCCTCTCGCGTCAGGATATGCCTAGGTGGGATTAGCTAGTTGGTGAGGTAATGGCTCACCAAGGCGACGATCCCTAGCTGGTCTGAGAGGATGATCAGCCACACTGGAACTGAGACACGGTCCAGACTCCTACGGGAGGCAGCAGTGGGGAATATTGCACAATGGGCGCAAGCCTGATGCAGCCATG…
VANGNB10_RS07080	-	NZ_LK021130.1	314831	314907	77	+	tRNA	<10 TAs	-			OOOOOOOO	GGTCTGTAGCTCAGGTGGTTAGAGCGTTCGCCTGATAAGCGAGAGGTCGGTGGTTCAAGTCCACTCAGACCCACCA
VANGNB10_RS07085	-	NZ_LK021130.1	314952	315027	76	+	tRNA	<10 TAs	-			OOOOOOOO	GGGTTATAGCTCAGCTGGGAGAGCGCCTGCCTTGCACGCAGGAGGTCTGCGGTTCGATCCCGCATAGCTCCACCA
VANGNB10_RS07090	-	NZ_LK021130.1	315319	318237	2919	+	rRNA		-			OOOOOOOOOOOOOOOOOOOOOOOOOOOOOOOOOOOOOOOOOOOOOOOOOOOOOOOOOOOOOOOOOOOOOOOOOOOOOOOOOOOOOOOOOOOOOOOOOOOOOOOOOOOOOOOOOOOOOOOOOOOOOOOOOOOOOOOOOOOOOOOOOOOOOOOOOOOOOOOOOOOOOOOOOOOOOOOOOOOOOOOOOOOOOOOOOOOOOOOOOOOOOOOOOOOOOOOOOOOOOOOOOOOOOOOOOOOOOOOOOOOOOOOOOOOOOOOOOOOOOOOOOOOOOOOOOOOOOOOOOOOOOOOOOOOO	TTGTATGGTTAAGTGACTAAGCGTACACGGTGGATGCCTTGGCAGTCAGAGGCGATGAAGGACGTAGTAACTTGCGATAAGCGTAGATTAGGCAGTAACAGCCACTTGAGTCTACGATTTCCGAATGGGGAAACCCACGTGCATAAGCACGTATCCTTACCTGAATACATAGGGTAAGGAGGCAAACCGGGGGAACTGAAACATCTAAGTACCCCGAGGAGAAGAAATCAACAGAGATTCCGAAAGTAGCGGCGAGCGAAATTGGACTAGCCCTTAAGCTTTTAATGATGCAGGTGAAGCCTCTGGAAAGTGGCGCAATAAAGGGTGATAGCCCCGTAACTGTTCCATCATTATAAGTGAAATCGAGTAAGGCGGGACACGTGTTATCCTGTCTGAACA…
VANGNB10_RS07095	rrf	NZ_LK021130.1	318304	318419	116	+	rRNA	<10 TAs	-			OOOOOOOOOOOO	TTGGCGACCATAGCGTTGTGGACCCACCTGACTCCATGCCGAACTCAGAAGTGAAACACAACAGCGCCGATGGTAGTGTGGGGTCTCCCCATGTGAGAGTAGGACATCGCCAGGC
VANGNB10_RS07100	-	NZ_LK021130.1	318449	318525	77	+	tRNA	<10 TAs	-			OOOOOOOO	GAGCGGTAGTTCAGTTGGTTAGAATACCGGCCTGTCACGCCGGGGGTCGCGGGTTCGAGTCCCGTCCGCTCCGCCA
VANGNB10_RS07160	-	NZ_LK021130.1	336839	337372	534	+	protein_coding		Single-stranded DNA-binding protein	annotated gene	core (100)	OOOOOOOOOOOOOOOOOOOOOOOOOOOOOOOOOOOOOOOOOOOOOOOOOOOOO	TGGCAAGCCGTGGAGTAAATAAAGTTATTTTAGTGGGTAACCTAGGTAACGACCCAGAAATTCGTTATATGCCTGGTGGCGCTGCTGTGGCAAATATCACCATTGCAACGTCAGATTCATGGCGTGATAAAGCAACTGGCGAGCAACGCGAAAAAACCGAATGGCACCGTGTTGCGCTGTTTGGCAAATTAGCCGAAGTGGCTGGTGAATACTTACGTAAAGGTTCACAAGTGTACATTGAAGGTCAGCTACAAACTCGTAAGTGGCAAGATCAAAGTGGACAAGATCGTTATACCACCGAAGTTGTCGTACAAGGGTTTAATGGTGTGATGCAAATGTTGGGTGGCCGTGCTCAAGGTGGTGCTCCAGCGCAAGGTGGAATGCCACAACAACAGCAAC…
VANGNB10_RS07260	mreD	NZ_LK021130.1	359030	359507	478	+	protein_coding		Rod shape-determining protein MreD	annotated gene	core (100)	OOOOOOOOOOOOOOOOOOOOOOOOOOOOOOOOOOOOOOOOOOOOOOOO	GTCGTGAAAAGTAAATTGGTGATTGGTGCATCATTTCTCTTTGCTCTGGTTTTACAAACTATCCCTTGGCCGGGTGAGCTGGATCTACTGCGCCCATCGTGGTTACTGCTGGTGACATGCTATTGGGTTTTAGCGTTGCCGCATCGAGTCAACGTAGGGTCGGCTTTGATCCTTGGTTTGTTATGGGATCTGCTGCTTGGTTCAACATTGGGCATTCGTGGCATGATGATGGCCATTGTTGTCTACTTAGTGGCGATTAACTTCTTAGTGCTGCGTAATATGGCGTTATGGCAACAAGCCGTAATCATTGGCGTGTTATCTATGTTGCTTGAAGTGTTGATCTTCTGCGGCGAATATTTAATTCAAGATGTGACATTTAACCCGCTCTCGCTATGGGTT…
VANGNB10_RS07350	rplU	NZ_LK021130.1	381324	381635	312	+	protein_coding		50S ribosomal protein L21	ribosomal protein	core (100)	OOOOOOOOOOOOOOOOOOOOOOOOOOOOOOOO	TGTACGCTGTTTTCCAATCTGGTGGTAAACAACACCGTGTAAGCGAAGGTCAAACTCTTCGTTTAGAGAAATTAGACGTTGAAACTGGTGCAACTGTTGAATTTGATAAAGTTCTACTAGTTGCTAACGGTGAGCAAATCACTGTTGGGGCACCTCTTGTTGAAGGCGGTAAAATTACTGCTGAAGTAGTACAACACGGTCGTGGCGATAAAGTTAAAATCGTTAAGTTCCGTCGTCGTAAACACTCTCGTAAACAACAAGGCCACCGTCAGTGGTTCACTGAAGTGAAAATCACTGGCATCAACGCTTAA
VANGNB10_RS07355	rpmA	NZ_LK021130.1	381657	381914	258	+	protein_coding		50S ribosomal protein L27	ribosomal protein	core (100)	OOOOOOOOOOOOOOOOOOOOOOOOOO	TGGCACACAAAAAAGCTGGCGGTTCTACTCGTAACGGCCGCGATTCAGAAAGCAAACGTCTTGGTGTTAAGCGTTTCGGTGGTGAATCTGTTCTTGCAGGTAACATCATCGTTCGTCAACGTGGTACTAAGTTCCACGCAGGCACTAACGTTGGTATCGGTAAAGACCATACTCTTTTCGCTCTTACTGAAGGTAAAGTGAAATTTGAAGTTAAAGGTCCTAAAAACCGTAAATTTGTTAGCATCGACGCTGAATAA
VANGNB10_RS07415	-	NZ_LK021130.1	393152	393227	76	-	tRNA	<10 TAs	-			OOOOOOOO	TCCCCCTTAGTTCAGTCGGTAGAACGGCGGACTGTTAATCCGTATGTCGCAAGTTCAAGTCTTGCAGGGGGAGCC
VANGNB10_RS07420	-	NZ_LK021130.1	393259	393334	76	-	tRNA	<10 TAs	-			OOOOOOOO	GCCGACTTAGCTCAGTAGGTAGAGCAACTGACTTGTAATCAGTAGGTCACCAGTTCGATTCCGGTAGTCGGCACC
VANGNB10_RS07425	-	NZ_LK021130.1	393369	393444	76	-	tRNA	<10 TAs	-			OOOOOOOO	TCCCCCTTAGTTCAGTCGGTAGAACGGCGGACTGTTAATCCGTATGTCGCAAGTTCAAGTCTTGCAGGGGGAGCC
VANGNB10_RS07430	-	NZ_LK021130.1	393460	393535	76	-	tRNA	<10 TAs	-			OOOOOOOO	GCCGACTTAGCTCAGTAGGTAGAGCAACTGACTTGTAATCAGTAGGTCACCAGTTCGACTCCGGTAGTCGGCACC
VANGNB10_RS07435	-	NZ_LK021130.1	393591	393666	76	-	tRNA	<10 TAs	-			OOOOOOOO	GCCCGGATAGCTCAGTCGGTAGAGCAGAGGATTGAAAATCCTCGTGTCGGTGGTTCGATTCCGCCTCCGGGCACC
VANGNB10_RS07440	-	NZ_LK021130.1	394053	394128	76	-	tRNA	<10 TAs	-			OOOOOOOO	TCCCCCTTAGTTCAGTCGGTAGAACGGCGGACTGTTAATCCGTATGTCGCAAGTTCAAGTCTTGCAGGGGGAGCC
VANGNB10_RS07445	-	NZ_LK021130.1	394165	394240	76	-	tRNA	<10 TAs	-			OOOOOOO	GCCTCGATAGCTCAGTCGGTAGAGCAGAGGATTGAAAATCCTCGTGTCGGTGGTTCGATTCCGCCTCGAGGCACC
VANGNB10_RS07450	-	NZ_LK021130.1	394247	394322	76	-	tRNA	<10 TAs	-			OOOOOOO	GCCGACTTAGCTCAGTAGGTAGAGCAACTGACTTGTAATCAGTAGGTCACCAGTTCGATTCCGGTAGTCGGCACC
VANGNB10_RS07455	-	NZ_LK021130.1	394378	394453	76	-	tRNA	<10 TAs	-			OOOOOOO	GCCCGGATAGCTCAGTCGGTAGAGCAGAGGATTGAAAATCCTCGTGTCGGTGGTTCGATTCCGCCTCCGGGCACC
VANGNB10_RS07530	ruvX	NZ_LK021130.1	406157	406585	429	-	protein_coding		Putative Holliday junction resolvase	annotated gene	core (100)	OOOOOOOOOOOOOOOOOOOOOOOOOOOOOOOOOOOOOOOOOOO	ATGACATCCAGAACCATTATGGCTTTTGACTTTGGCACCAAAAGCATCGGCAGTGCGATTGGCCAAGAAGTTACAGGCACCGCATCGCCACTTAAAGCCTTTAAAGCCAATGACGGAATTCCACATTGGCAAGAGATCGAAAAGCAGATCAAAGAGTGGCAACCCCATTTATTGGTGGTAGGGCTACCAACAGATTTGCACGGCAAAGCATTAGAAACCATTACCCCACGAGCCAAAAAATTTGCGCAGCGTTTACACGGGCGCTTTGGCTTAGCCGTCGAGATGCATGACGAACGGCTTTCAACCCGGGAAGCCCGCGCCGACTTATTTGCCATGGGCGGCTATAAAGCGCTGAGCAAAGGCAATGTCGATTGCCAATCAGCCGTAGTGATCTTAGAG…
VANGNB10_RS07650	-	NZ_LK021130.1	437549	438067	519	+	protein_coding		Major exported protein	annotated gene	core (98)	OOOOOOOOOOOOOOOOOOOOOOOOOOOOOOOOOOOOOOOOOOOOOOOOOOOO	TGCCAACTCCATGTTATATCTCTATCGAAGGCGAAACTCAGGGTCTCATCACTGCTGGCGCTCTTTCTACTGACTCTATCGGCGATGCTTTCGTTGAAGGTCATGAAGATCAAATGTTGGTTCAAATGTTTGACCACGTTGTGACAGTACCGACTGACCCACAATCAGGTCAGCCTTCTGGTCAACGTGTTCACAAACCATTCAAATTCACCGTTGCGCTAAATAAAGCGGTTCCTCTTCTTTATAACGCGTTGGCGTCTGGCGAGAAGATGAAATCGGTTGAGCTAAAGTGGTACCGCACGTCTATCGAAGGCAAACAAGAGAACTTCTTCACCACTAAACTTGAAAGCGCGTCTATCGTGGACATTCATTGCGAAATGCCACACTGCCAAGATCCTG…
VANGNB10_RS07680	-	NZ_LK021130.1	445781	446077	297	+	protein_coding		Stress responsive A/B Barrel Domain protein	annotated gene	core (89)	OOOOOOOOOOOOOOOOOOOOOOOOOOOOOO	TGATCCGCCATATCTTATTAATCAAATTCAAACCACAAGCTCAGCCTGTCGACATTCAACAGCTGAAGTCGCTGTTTGAAGCCATGCCAGAGAAAATCGAGGGGGTCTCCGCTGTTGAGTGGGGCGTGAACGACAGCCCAGAAGGCAAAAACCAAGGTTATACCCACAGCATTTTAATGACATTTACCGATGAGCAAGCACGCCAAAATTACCTACCTCATCCAGAGCATAACGTGCTAAAGGATGTCTTTCGTCCTTTGCTCGAAGAGATCATCGTTTTCGATTATTCGATTTAG
VANGNB10_RS07860	-	NZ_LK021130.1	482190	483346	1157	-	protein_coding		IS3-like element ISVa4 family transposase	transposase	unique (12)	OOOOOOOOOOOOOOOOOOOOOOOOOOOOOOOOOOOOOOOOOOOOOOOOOOOOOOOOOOOOOOOOOOOOOOOOOOOOOOOOOOOOOOOOOOOOOOOOOOOOOOOOOOOOOOOOOOOO	ATGTCACCAAAACTACGAGTGCAAATCACCCCTCAACAGAAGCTTGAATATGCCAAGATGATGGTTGAAGATGGTTACACCAATCAACAGATACAAGATATCAGTGGTGCTTGTTCATCAGCTGTAGTGCGCTGGAAGCGCCAATATAAAGAAGAAATGTTAGGCATGACACCCACTAATAGAGTGGCATTAACACCAGAGCAGCAACGTATACAAGAGTTGGAAAAACAACTTGCTAGAGCCAAAAGAGACATCGATATATTAAAAAAAGCCAGCGCCTTGTTCATACAAAGTCAGTAAAGCCTGACGTTGTCAGAAAATTGAAGAAGGCGCACCCAAAATTCACTATTTCTGAGCTTTGCCGAGTGCTTGGCGTCGCCAGCAGCTGTTTTTACTATA…
VANGNB10_RS20355	-	NZ_LK021130.1	496175	497331	1157	-	protein_coding		IS3-like element ISVa4 family transposase	transposase	unique (12)	OOOOOOOOOOOOOOOOOOOOOOOOOOOOOOOOOOOOOOOOOOOOOOOOOOOOOOOOOOOOOOOOOOOOOOOOOOOOOOOOOOOOOOOOOOOOOOOOOOOOOOOOOOOOOOOOOOO	ATGTCACCAAAACTACGAGTGCAAATCACCCCTCAACAGAAGCTTGAATATGCCAAGATGATGGTTGAAGATGGTTACACCAATCAACAGATACAAGATATCAGTGGTGCTTGTTCATCAGCTGTAGTGCGCTGGAAGCGCCAATATAAAGAAGAAATGTTAGGCATGACACCCACTAATAGAGTGGCATTAACACCAGAGCAGCAACGTATACAAGAGTTGGAAAAACAACTTGCTAGAGCCAAAAGAGACATCGATATATTAAAAAAAGCCAGCGCCTTGTTCATACAAAGTCAGTAAAGCCTGACGTTGTCAGAAAATTGAAGAAGGCGCACCCAAAATTCACTATTTCTGAGCTTTGCCGAGTGCTTGGCGTCGCCAGCAGCTGTTTTTACTATA…
VANGNB10_RS07965	-	NZ_LK021130.1	504559	504634	76	-	tRNA	<10 TAs	-			OOOOOOOO	GGCCCCTTAGCTCAGTGGTTAGAGCAGTCGACTCATAATCGATTGGTCCCCAGTTCAAGTCTGGGAGGGGCCACC
VANGNB10_RS08120	-	NZ_LK021130.1	535204	535296	93	+	tRNA	<10 TAs	-			OOOOOOOOOO	GTGAGGTGGCCGAGAGGCCGAAGGCGCTCCCCTGCTAAGGGAGTATACGGTTTATAGCCGTATCGAGGGTTCGAATCCCTCCCTCACCGCCA
VANGNB10_RS08125	-	NZ_LK021130.1	535338	535414	77	+	tRNA	<10 TAs	-			OOOOOOOO	CGTCCTTAGCTCAGCTGGATAGAGTACCTGGCTACGAACCAGGCGGTCGGAGGTTCGAATCCTCCAGGACGCGCCA
VANGNB10_RS08130	-	NZ_LK021130.1	535446	535538	93	+	tRNA	<10 TAs	-			OOOOOOOOO	GTGAGGTGGCCGAGAGGCCGAAGGCGCTCCCCTGCTAAGGGAGTATACGGTTTATAGCCGTATCGAGGGTTCGAATCCCTCCCTCACCGCCA
VANGNB10_RS08135	-	NZ_LK021130.1	535605	535681	77	+	tRNA	<10 TAs	-			OOOOOOO	CGCTCATAGCTCAGCTGGATAGAGTACCTGGCTACGAACCAGGCGGTCGGAGGTTCGAATCCTCCTGAGCGCGCCA
VANGNB10_RS08140	-	NZ_LK021130.1	535718	535794	77	+	tRNA	<10 TAs	-			OOOOOOOO	CGTCCTTAGCTCAGCTGGATAGAGTACCTGGCTACGAACCAGGCGGTCGGAGGTTCGAATCCTCCAGGACGCGCCA
VANGNB10_RS08145	-	NZ_LK021130.1	535861	535937	77	+	tRNA	<10 TAs	-			OOOOOOOO	CGCTCATAGCTCAGCTGGATAGAGTACCTGGCTACGAACCAGGCGGTCGGAGGTTCGAATCCTCCAGGACGCGCCA
VANGNB10_RS08150	-	NZ_LK021130.1	536004	536080	77	+	tRNA	<10 TAs	-			OOOOOOOO	CGCTCATAGCTCAGCTGGATAGAGTACCTGGCTACGAACCAGGCGGTCGGAGGTTCGAATCCTCCTGAGCGCGCCA
VANGNB10_RS08355	panB	NZ_LK021130.1	580354	581148	795	-	protein_coding		3-methyl-2-oxobutanoate hydroxymethyltransferase	annotated gene	core (100)	OOOOOOOOOOOOOOOOOOOOOOOOOOOOOOOOOOOOOOOOOOOOOOOOOOOOOOOOOOOOOOOOOOOOOOOOOOOOOOOX	ATGAAAAAAATCACCATAAACGATCTGATCCAATGGAAACAACAAGGTCGTAAATTTGCAACCGTCACCGCGTATGACGCAAGCTTTGCTCAGCTTTTTGAAAGCCAAGAGATGCCTGTATTATTAGTGGGCGATTCTCTAGGCATGGTGCTACAAGGTCACACAGATACCCTACCCGTCACCGTCGAAGAGATTGCCTACCACACACGCAGCGTGCGTGCTGGTAGCCCTAACTGTTTATTGATGGCTGATATGCCTTTTATGAGCTATGCCACACCACAACAAGCCTGTGAAAGCGCCGCTAAATTGATGCAAGCGGGTGCAAATATGGTCAAAATCGAAGGTGGTGATTGGCTAGTAGAAACGGTGAAAATGCTGACTGAACGCGCGGTTCCGGTT…
VANGNB10_RS08425	-	NZ_LK021130.1	600039	600377	339	+	protein_coding		Nitrogen regulatory protein P-II	annotated gene	core (100)	OOOOOOOOOOOOOOOOOOOOOOOOOOOOOOOOOO	TGAAACTGATCAACGCGATAATTAAACCATTTAAGTTAGACGATGTGCGTGAAGCTTTGGCCGATGTCGGCATCGAAGGGATGACGGTTTCCGAAGTGAAAGGCTTTGGTCGCCAAAAAGGGCACACCGAGCTCTACCGAGGCGCGGAATATCAAGTCGATTTTCTGCCTAAAGTGAAATTAGAAATAGCGACACAAGCTGAAAATGTCGATCGCGTGATAGAGGCGATCATCAAAGCGGCGCACACCGGAAAAATTGGTGACGGAAAAATTTTTGTGTATGACCTCAGCCAAGCTGTGCGTATTCGTACTGGCGAAATGGACAGTGAAGCACTGTAA
VANGNB10_RS08520	erpA	NZ_LK021130.1	628606	628947	342	+	protein_coding		Iron-sulfur cluster insertion protein ErpA	sulphur relay system	core (100)	OOOOOOOOOOOOOOOOOOOOOOOOOOOOOOOOOO	TGAGTGAAGTAAATGTACCATTGTCATTTTCTGATACTGCAGCACAACGCGTAAAAATGTTGATTGCTGAAGAAGAGAATCCAGCGCTAAAACTGCGCGTTTATATTACTGGTGGTGGTTGTAGCGGTTTTCAATATGGGTTTACCTTTGATGAAAATGTAAACGATGGCGATACCACAATAGTTAATAGTGGCGTGACATTAGTGGTTGACCCGATGAGCTTACAATATTTGATAGGTGGCATTGTCGATTACACAGAAGGCCTAGAAGGCTCTCGTTTTTTTGTCAATAATCCTAATGCAACAACAACATGCGGTTGTGGTGCATCATTTAGTGTTTAA
VANGNB10_RS08585	folP	NZ_LK021130.1	644045	644875	831	+	protein_coding		Dihydropteroate synthase	annotated gene	core (100)	OOOOOOOOOOOOOOOOOOOOOOOOOOOOOOOOOOOOOOOOOOOOOOOOOOOOOOOOOOOOOOOOOOOOOOOOOOOOOOOOOOO	TGAAGATTCAAACCCCAACAAAGACACTTATCCTCGATCGTCCTCATGTCATGGGTATCTTGAACATGACTCCGGATTCATTTTCCGATGGTGGAAAATTTAACGCGCTAGATTTGGCACTAGAGCATGCCGATACAATGATTACCGCAGGTGTCAGCATTATTGATATTGGAGGGGAGTCAACTCGGCCGGGGGCTCCAGAAGTGACTCTCGATGACGAATTATCTCGTGTTATTCCTATTATTAAAGCTATTCGTGCAAAGTATGACGTCTGGATTTCAATTGACACCAGTAAAGCTGAAGTGATGCGTCAGGCGGTTGAGGCTGGTGCTGATTTGATTAATGATGTTCGTGCACTGCAAGATCCGGGGGCATTAGAGGCTGCGGCTAAAGCACAAG…
VANGNB10_RS08595	secG	NZ_LK021130.1	646502	646837	336	+	protein_coding		Protein-export membrane protein SecG	annotated gene	core (100)	OOOOOOOOOOOOOOOOOOOOOOOOOOOOOOOOOO	TGTTTACAGTTCTACTTGTGATTTACCTGTTGGCAGCGCTTGGTATCATTGGCCTAGTGTTAATTCAACAAGGTAAAGGCGCAGATATGGGAGCCTCTTTCGGTGCTGGCGCGTCAAACACTGTGTTTGGTGCTAGTGGCTCAGGAAATTTCCTAACCCGAATGACTGCAATTTTTGCAACCGTATTCTTCATTCTTAGTTTGGCATTGGGCAATTTGTCTACGCATAAAACTGAATCACAATGGATTGACCCAACTAAAGGTCAAGTGATTGAGCAAACTACGGATACAGCGAGTGACGTTCCAGTAAAATCTGGTGACGAAATCCCGCAATAA
VANGNB10_RS08600	-	NZ_LK021130.1	646864	646947	84	+	tRNA	<10 TAs	-			OOOOOOOOO	CCGAGATGGTGAAATTGGTAGACACACTAGCATGAGGTGCTAGCGCCTTAGGTGTGAGGGTTCGAGTCCCTCTCTCGGCACCA
VANGNB10_RS08605	-	NZ_LK021130.1	647002	647078	77	+	tRNA	<10 TAs	-			OOOOOOOO	GCGGGGTGGAGCAGCTTGGTAGCTCGTCGGGCTCATAACCCGAAGGTCGTCGGTTCAAATCCGGCCCCCGCAACCA
VANGNB10_RS08680	-	NZ_LK021130.1	664099	664585	487	+	protein_coding		N-acetyltransferase	annotated gene	core (100)	OOOOOOOOOOOOOOOOOOOOOOOOOOOOOOOOOOOOOOOOOOOOOOOOO	GCGCCAGCGGATATCTTAGCGATTGACCGCTTATTAAAATCAGCCTTTGAGACAGATGCTGAAGCTAATTTGGTCATGACATTAAGGGAAAACAGCCATTTGACGCTCTCTTTAGTGGCCTGTGATGATGACGGCGAAGTCGTTGGTCATGTGATGTTTAGCCCAGTCTTACTCAATGGTGAAGACTTAAATTGGCAAGGGCTTGCACCGTTGGCCGTGAAAAAAGAGTGGCGAAATCAAGGTGTCGCCGCCTCGTTGGTAAAAGAGGGGTTAATCTGTTTGGCTGAGTTCGATTATCCAGCTTGTGTGGTTTTGGGTGACCCGGATTATTATCAACGCTTTGGCTTTAAAGAGGCGGCGAAATCTGATTTTCGTTGTCGTTGGGATGTTCCAGCTGGC…
VANGNB10_RS08840	-	NZ_LK021130.1	699725	699924	200	-	protein_coding		benzoyl-CoA reductase subunit A [EC:1.3.7.8]	annotated gene	accessory (26)	OOOOOOOOOOOOOOOOOOOO	ATGTCTGAAACAACTACTAATGAAAGTAACACTACTCTTGATTTAAGGAAGTCTTTTGCTCTGTTAAGTGTCGATAAGAACGGTATCGTAACTATGAAATTTGGTGATGAAGTAACGTTTTTTATGAACGACAAATGCCCAGCGATCACGACCGCTTTATTAAAAGTGATTGCGTCAGTAAAAAACGGGAGTAGCCAGC
VANGNB10_RS08880	-	NZ_LK021130.1	704149	705690	1542	+	protein_coding		Transposase IS66 family protein	transposase	unique (11)	OOOOOOOOOOOOOOOOOOOOOOOOOOOOOOOOOOOOOOOOOOOOOOOOOOOOOOOOOOOOOOOOOOOOOOOOOOOOOOOOOOOOOOOOOOOOOOOOOOOOOOOOOOOOOOOOOOOOOOOOOOOOOOOOOOOOOOOOOOOOOOOOOOOOOOOOOO	TGGAAAAGACGCCAAATATCAACCCAGAAAGCCAAGATATTGCCGAGCTACAAGCGATGGTGAAAGCCCTGATGCTCTCGCAAGAGCAGAAGGAATCGCAATGGCAACAAGAGCGACAATCGCTGCTTGAACAACTCAAACTCGCCTTCGACCGCCAGTTCGCTAAACGCTCGGAGGCGTTAAAGCCTTACGATGAATCACAAGGTGACCTCTTCAACGAAGCGGAATGTGAAGCCGTTAAGGAAGAAGAAGTTGAGGTGACAACCACGATCACAACGAAAAAGCGTGGTAAACGTAAACCTCTGCCTAAGACCTTACCTCGTGAGGTTATCGAACTCGATTTAGACGACCATGAAAAGCAGTGTTCTTGTTGTAATCATGGCCTGCATAAAATCGGTG…
VANGNB10_RS08905	-	NZ_LK021130.1	707183	708360	1178	+	protein_coding		Transposase	transposase	unique (5)	OOOOOOOOOOOOOOOOOOOOOOOOOOOOOOOOOOOOOOOOOOOOOOOOOOOOOOOOOOOOOOOOOOOOOOOOOOOOOOOOOOOOOOOOOOOOOOOOOOOOOOOOOOOOOOOOOOOOOO	TGACAAAACGTACAAGACGACTATTTAGCGCAGAATTTAAGTTAGAAGCAGCACAGTTAGTCCTAGACCAAAACTACTCAGTAACTGAAGCGGCCCAAGCCATGAATGTGGGGAAATCCACGATGGATAAATGGGTTCGCCAGCTTAGAGAAGAACGCCAAGGGAAAACACCGAAAGCTTCACCTATGACCCCTGAACAAATAGAAATTCGGGAATTAAAAAAGAAGCTGGCTCGCCTTGAAGAGCATAATGAAATATTAAAAAAAGCCACGGCTCTGTTGATGTCGGACTCACTGAACAATTCTTGATAATCAAGAAACTCAAGCAGAGCCACAGCGTAAAAATATTATGCGAAGTCTTCAATGTTCATCGAAGTAGTTATCACTATTGGCTTAAACG…
VANGNB10_RS08940	rpsT	NZ_LK021130.1	714771	715031	261	-	protein_coding		30S ribosomal protein S20	ribosomal protein	core (100)	OOOOOOOOOOOOOOOOOOOOOOOOOO	TTGGCAAATAGTAAATCTGCTAAGAAGCGCGCTATCCAAGCTGAGAAACGTCGTCAGCATAATGCTAGCCGTCGTTCTATGATGCGCACTTACATGAAGAAAACCATCGCAGCTATCGCAGCTGGCGATAAAGAAGCTGCAACTGCTGCATTTGCTGCAGTTACACCAATCCTTGACCGTATGTCGACTAAAGGTCTTGTTCACAAGAACAAAGCTGCTCGCCATAAGTCTCGTTTCGCTGCAGCAATCAAAGCTCTATA
VANGNB10_RS09090	-	NZ_LK021130.1	752050	753604	1555	+	rRNA		-			OOOOOOOOOOOOOOOOOOOOOOOOOOOOOOOOOOOOOOOOOOOOOOOOOOOOOOOOOOOOOOOOOOOOOOOOOOOOOOOOOOOOOOOOOOOOOOOOOOOOOOOOOOOOOOOOOOOOOOOOOOOOOOOOOOOOOOOOOOOOOOOOOOOOOOOOOOOO	TAATTGAAGAGTTTGATCATGGCTCAGATTGAACGCTGGCGGCAGGCCTAACACATGCAAGTCGAGCGGCAGCACAGAGGAACTTGTTCCTTGGGTGGCGAGCGGCGGACGGGTGAGTAATGCCTAGGAAATTGCCCTGATGTGGGGGATAACCATTGGAAACGATGGCTAATACCGCATGATGCCTACGGGCCAAAGAGGGGGACCTTCGGGCCTCTCGCGTCAGGATATGCCTAGGTGGGATTAGCTAGTTGGTGAGGTAATGGCTCACCAAGGCGACGATCCCTAGCTGGTCTGAGAGGATGATCAGCCACACTGGAACTGAGACACGGTCCAGACTCCTACGGGAGGCAGCAGTGGGGAATATTGCACAATGGGCGCAAGCCTGATGCAGCCATG…
VANGNB10_RS09095	-	NZ_LK021130.1	753684	753759	76	+	tRNA	<10 TAs	-			OOOOOOOO	TCCCGTTCGTCTAGAGGCCTAGGACACCGCCCTTTCACGGCGGTAACAGGGGTTCGACTCCCCTACGGGATACCA
VANGNB10_RS09100	-	NZ_LK021130.1	754060	756978	2919	+	rRNA		-			OOOOOOOOOOOOOOOOOOOOOOOOOOOOOOOOOOOOOOOOOOOOOOOOOOOOOOOOOOOOOOOOOOOOOOOOOOOOOOOOOOOOOOOOOOOOOOOOOOOOOOOOOOOOOOOOOOOOOOOOOOOOOOOOOOOOOOOOOOOOOOOOOOOOOOOOOOOOOOOOOOOOOOOOOOOOOOOOOOOOOOOOOOOOOOOOOOOOOOOOOOOOOOOOOOOOOOOOOOOOOOOOOOOOOOOOOOOOOOOOOOOOOOOOOOOOOOOOOOOOOOOOOOOOOOOOOOOOOOOOOOOOOOOOOOOO	TTGTATGGTTAAGTGACTAAGCGTACACGGTGGATGCCTTGGCAGTCAGAGGCGATGAAGGACGTAGTAACTTGCGATAAGCGTAGATTAGGCAGTAACAGCCACTTGAGTCTACGATTTCCGAATGGGGAAACCCACGTGCATAAGCACGTATCCTTACCTGAATACATAGGGTAAGGAGGCAAACCGGGGGAACTGAAACATCTAAGTACCCCGAGGAGAAGAAATCAACAGAGATTCCGAAAGTAGCGGCGAGCGAAATTGGACTAGCCCTTAAGCTTTTAATGATGCAGGTGAAGCCTCTGGAAAGTGGCGCAATAAAGGGTGATAGCCCCGTAACTGTTCCATCATTATAAGTGAAATCGAGTAAGGCGGGACACGTGTTATCCTGTCTGAACA…
VANGNB10_RS09105	rrf	NZ_LK021130.1	757045	757160	116	+	rRNA	<10 TAs	-			OOOOOOOOOOO	TTGGCGACCATAGCGTTGTGGACCCACCTGACTCCATGCCGAACTCAGAAGTGAAACACAACAGCGCCGATGGTAGTGTGGGGTCTCCCCATGTGAGAGTAGGACATCGCCAGGC
VANGNB10_RS09110	-	NZ_LK021130.1	757190	757266	77	+	tRNA	<10 TAs	-			OOOOOOOO	GAGCGGTAGTTCAGTTGGTTAGAATACCGGCCTGTCACGCCGGGGGTCGCGGGTTCGAGTCCCGTCCGCTCCGCCA
VANGNB10_RS09115	-	NZ_LK021130.1	757327	757403	77	+	tRNA	<10 TAs	-			OOOOOOO	GGGGTGTAGCTCCAACTGGCAGAGCAGCGGATTCCAAATCCGCGTGTTGGGAGTTCGAATCTCTCCACCCCTGCCA
VANGNB10_RS09125	-	NZ_LK021130.1	758388	758642	255	-	protein_coding		putative ferredoxin-like protein	annotated gene	core (100)	OOOOOOOOOOOOOOOOOOOOOOOOO	ATGGCATTATTGATCACCAGTAAATGCATTAACTGTGATATGTGTGATCCGGAATGCCCGAATGGCGCGATCTCTATGGGCAACCGGATCTATGAAATTGATCCTAATCTATGTACTGAATGCAAAGGACATTACGACAAGCCCACCTGTCAATCCGTATGTCCGATAACAAACTGCATCATTACCGATCCAGAACACATAGAAACTGAACATCAACTACTTGAAAAATTCGTCGTTATTCAAGGTTTAGCCTA
VANGNB10_RS09265	iscA	NZ_LK021130.1	790652	790975	324	+	protein_coding		Iron-binding protein IscA	sulphur relay system	core (100)	OOOOOOOOOOOOOOOOOOOOOOOOOOOOOOOOO	TGGCCATTACCTTAACTGAAACAGCAGCACATCGCGTTCGAGCATTCCTAGATAACCGAGGCAAAGGCGTAGGTTTACGTCTTGGAGTGAAAACAACAGGCTGCTCGGGTATGGCTTACGTGCTTGAATTCGTTGATGACGTTAACGAAGAAGACGAAGTGTTTGAAGATCATGGTGTCAAAGTGATTATCGATTCGAAAAGCCTCGTCTATCTTGATGGCACACAGCTTGACTATGTCAAAGAAGGGCTAAACGAAGGTTTTGAGTTCAACAACCCGAATGCAAAAAGCGAATGTGGTTGTGGTGAAAGCTTCAACGTGTAA
VANGNB10_RS09270	hscB	NZ_LK021130.1	791042	791557	516	+	protein_coding		co-chaperone HscB	sulphur relay system	core (100)	OOOOOOOOOOOOOOOOOOOOOOOOOOOOOOOOOOOOOOOOOOOOOOOOOOOO	TGAACTATTTTGAATTATTTGGGCTACCAAGTCAGTTTGCACTGGATGGTAGCCTTCTTTCTTCTCAGTTTCGTGCGCTGCAAAAACGGTTTCATCCCGACAATTTTGCCACTGCGTCTGAGCGAGATCGCCTGCTTGCTGTGCAAAACGCCTCACAAATCAATGATGCTTATCAAACATTAAAATCGCCGATCAGTCGCGCAGAATACTTGTTGCTTGAACAAGGCATAGAGTTACGCGCAGAACACCAAACCATGCAAGATCCGCTGTTTTTAATGGAGCAGATGGAGCTGCGAGAAGAGCTTGAAGCCATCGCCTCACAGTCTGATGTTGAAAGTGCGTTATTCGATTTTGAAAACAGAGTTAGCAAGATGTATAAACAGCATCTTACCTTGGTTG…
VANGNB10_RS09450	-	NZ_LK021130.1	832861	833781	921	+	protein_coding		IS5-like element ISVa2 family transposase	transposase	unique (6)	OOOOOOOOOOOOOOOOOOOOOOOOOOOOOOOOOOOOOOOOOOOOOOOOOOOOOOOOOOOOOOOOOOOOOOOOOOOOOOOOOOOOOOOOOOOO	TGCCTAAACCTCGTTACAAAACAACTAACTGGAAACAGTACAACAAAGCCTTAATCAACCGTGGTTCTCTGACCTTTTGGATTGATGAGGAAACGATAGCTGAGTGGAAACAAAACAAACAAGGCAAGCGTGGTAGACCTCGTCGATTCAGCGACTTAGCCATTACTACAGCACTGATGGTAAAACGCGTTTTCTCTATGCCGTTGAGAGCGCTACAAGGTTTTCTAGACTCTGTATTTAAGCTGGCTAACATCCCGCTTGTTTGCCCGCACTACACCTGTATAAGCCGCCGAGCTAAGGAAGTTGAGGTTTCATTTAAAACCAAAACCAGAGGAGCAATACAACACCTGGCAATTGATGCCACTGGCCTCAAGGTTTATGGCGAGGGTGAATGGAAGG…
VANGNB10_RS20810	-	NZ_LK021130.1	836562	836714	153	+	protein_coding	<10 TAs	energy-converting hydrogenase A subunit P	annotated gene	core (89)	OOOOOOOOOOOOOOOO	TGAGTAATATGGTAATGAAAGTGAAGACGGCATCTGGTCGGCAAGTGACCTATCACCGGAATTTAACGGCGCTGCGCCAGTCGTTTGACCAAGCTGGGATTCGCTACCAGTTGATCGAGACGAAAGTTGTTGCGGTTCGTTCTCCTCGCTGA
VANGNB10_RS09545	-	NZ_LK021130.1	850397	850840	444	-	protein_coding		DUF2787 domain-containing protein	annotated gene	accessory (42)	OOOOOOOOOOOOOOOOOOOOOOOOOOOOOOOOOOOOOOOOOOOO	ATGTCCAAATTAAACTTCACAGCATCATCACTACCTGTGTCCAAGAAACTGCATAAGCTGTTAAGTGAGCAACTCACCGCTCATTTGCTGAGTAATGAAGCACTGACCACCAGCCGCTATCTGGTGTTTAACTTTCGTGATAAAAGTTACAGCGCGGATGAAGGCGGCTTCCATCCGGTTGAGATGGCGATTTGCCAGACCTCAACAGGGGAATGGAGTATTGAGTACATCACCGACTTTGCTTATATGGGGAATTACTATCCAGAGCTAGAGCGAAACTTAGATTTTGATTTTCGGGTTGGACAGTTCTTTGTAGCCTATCGTGGCTGGCTACCAATACAGGGTAGCCGTGATGCCAAAGAGCTGTATCAACTATGGGAGAATAATTTTCTTGCCTAT…
VANGNB10_RS20365	ssrA	NZ_LK021130.1	865497	865863	367	-	tmRNA		-			OOOOOOOOOOOOOOOOOOOOOOOOOOOOOOOOOOOO	GGGGCTGATTCTGGATTCGACGGGAATTTTGCAGTCTGAGGTGCATGCCGTGGGGCGGTTTGCCACGTTAAAAGCCGCAAAAAAATAGTCGCAAACGACGAAAACTACGCACTAGCAGCTTAATAACCTGCCAAGAGCCTTTCTGCCCTAGCTTCCGCTCGTAAGACGGGGAACAACAGAGAGTCAAAACCAAACAAGCTCGTGCCGCGTCTCCCGCCTGAGAGACAAAGCATTAAAACTAATTCAGGATAGCCATTAGATAGCGTGTCGGTTCGCAGTTTGATGGTGAAATTAAAGATCGAATAAGCATGTAGTACCAATGATGAATGATTTTCGGACGCGGGTTCAAATCCCGCCAGCTCCACC
VANGNB10_RS09610	smpB	NZ_LK021130.1	865931	866416	486	-	protein_coding		SsrA-binding protein	ribosomal protein	core (100)	OOOOOOOOOOOOOOOOOOOOOOOOOOOOOOOOOOOOOOOOOOOOOOOOO	ATGGTAAAGAAAAAATCAAACTCAAAAGCAGGTAGCAATACCATTGCTGTAAATAAAAAAGCTCGCCACGAATACTTTATCGAAGATGAAGTAGAAGCAGGCATGGAGCTCCAAGGCTGGGAAGTCAAATCTCTTCGTCAAGGCAAAGCGAATATCGCAGAAAGCTACGTTTTCATGCGAGACGGAGAAGCCTTTGTTTCCGGAATGACAATAACGCCACTGCAGCAAGCATCCACTCACGTGGTTGCCAACCCAACTCGCGTGCGCAAGCTGTTAATCAGCCGCCGTGAACTGGATAACCTTTATGGACGCATCAACCGTGAAGGCATGACACTTATCGCACTATCACTGTATTGGTCTCGCTCTTGGGTGAAAATCAAAATTGGTGTAGCGAAAGGT…
VANGNB10_RS09785	-	NZ_LK021130.1	900774	901094	321	+	protein_coding		YqcC family protein	annotated gene	core (100)	OOOOOOOOOOOOOOOOOOOOOOOOOOOOOOOOO	TGACAGTAAGCACAGAACTTACCCACCTGTTGAAGCAATTAGAAACTCAGCTACGCAATACTCAGTGCTGGCAATCTCAGCCGCCAAGCGAAAGCGCATTGATGAGCACAGAGCCTTTCTCCATCGATACCCTCACTCCGGAGCAGTGGCTGCAGTGGATTTTCATCCCCAAAATGTTATTGGCAATTGAGCAGCAAACAGAGCTTCCTCAAGGGTTTTCGCTCACTCCCTATTTTGAAGAGGCATGGCAACATCAAGCGGAATTGGCTGAGGTGATTCCGCTGCTACGTTTGATTGATGAGGTAAGCCAACCATGTTAG
VANGNB10_RS09935	-	NZ_LK021130.1	932329	932413	85	-	tRNA	<10 TAs	-			OOOOOOOO	GGAGGGGTTCCCGAGTGGCCAAAGGGAGCAGACTGTAAATCTGCCGGCTCCGCCTTCGATGGTTCGAATCCGTCCCCCTCCACC
VANGNB10_RS09940	-	NZ_LK021130.1	932493	932577	85	-	tRNA	<10 TAs	-			OOOOOOOOO	GGAGGGGTTCCCGAGTGGCCAAAGGGAGCAGACTGTAAATCTGCCGGCTCCGCCTTCGATGGTTCGAATCCGTCCCCCTCCACC
VANGNB10_RS09945	-	NZ_LK021130.1	932657	932741	85	-	tRNA	<10 TAs	-			OOOOOOOO	GGAGGGGTTCCCGAGTGGCCAAAGGGAGCAGACTGTAAATCTGCCGGCTCCGCCTTCGATGGTTCGAATCCGTCCCCCTCCACC
VANGNB10_RS09950	-	NZ_LK021130.1	932821	932905	85	-	tRNA	<10 TAs	-			OOOOOOOOO	GGAGGGGTTCCCGAGTGGCCAAAGGGAGCAGACTGTAAATCTGCCGGCTCCGCCTTCGATGGTTCGAATCCGTCCCCCTCCACC
VANGNB10_RS10095	-	NZ_LK021130.1	969101	969379	279	-	protein_coding		YbeD family protein	annotated gene	core (100)	OOOOOOOOOOOOOOOOOOOOOOOOOOOO	ATGCTGACTATCAACTCTGATGCAAAACTCAAAGACTTACTCGAGTTTCCTTGTTCATTTACCTACAAGGTGATGGGCCACGCAAAGCCCGAACTTCCAGAGAAGGTTCTTGAAGTTATCCAACGTCACGCTCCAGGTGATTACAACCCACGAGTTAAACCCAGTGCAAAAGGGACTTATCACTCCTTATCGATTAACATTACCGCCACCTCTATCGAGCAAGTTGAAATACTGTACAAAGAGCTAGGCGAGATCGATATCGTACGTATGGTTCTGTA
VANGNB10_RS10160	ybeY	NZ_LK021130.1	982948	983412	465	-	protein_coding		Endoribonuclease YbeY	annotated gene	core (100)	OOOOOOOOOOOOOOOOOOOOOOOOOOOOOOOOOOOOOOOOOOOOOO	ATGAGTATCGAACTAGATTTACAATTAGCGGTCAAAAATGAGCAAGGGTTACCTACTTTTGATGATATCAGCCATTGGTTAACTCACGCGGTGACCCCATTTCAGGAACAAGCGGAAGTCACTGTGCGAATTGTTGATTCCGAAGAGAGTCAACAGCTCAATCGCGATTACCGAGGAAAAGATAAGCCGACCAACGTGCTATCCTTCCCTTTTGAGATGCCTCCGGGCATAGAGTTGGATCTGCTCGGTGACCTTGTCATTTGCCGCCAAGTGGTGGAACAAGAAGCCGATGAGCAACAAAAACCGTTGATGGCACACTGGGCTCATATGGTTGTACACGGCAGTCTACATCTGCTAGGTTATGATCATATCGATGATGATGAAGCCGAAGAGATGGAA…
VANGNB10_RS10405	rsxB	NZ_LK021130.1	1042887	1043474	588	-	protein_coding		Electron transport complex subunit RsxB	annotated gene	core (100)	OOOOOOOOOOOOOOOOOOOOOOOOOOOOOOOOOOOOOOOOOOOOOOOOOOOOOOOOOOO	ATGAGCACAATACTCATCGCTATTCTTGCACTTGTCGCATTGGCCGCTGTGTTTGGCGCTATCTTAGGTTTTGCCTCTATCCGCTTTAAAGTAGAAGCCGATCCTATCGTCGATCAGATTGATGCGATTTTACCGCAGACACAATGCGGTCAATGTGGCTATCCGGGCTGTCGCCCTTATGCACAAGCCATTGCCAATGGCGATAAAATCAATAAATGCCCGCCCGGCGGCCAAGCAACCATTGAAAAATTGGCTGACTTAATGGGCGTTGAAGCTGAAGAGTCTGCGCATGATCTTGATAATAAGGTCAAAACCGTTGCCTTCATTCATGAAGATATGTGCATCGGTTGTACAAAATGCATTCAAGCTTGTCCCGTAGATGCCATTGTTGGTGGAACT…
VANGNB10_RS10410	rsxA	NZ_LK021130.1	1043476	1044057	582	-	protein_coding		Electron transport complex subunit RsxA	annotated gene	core (100)	OOOOOOOOOOOOOOOOOOOOOOOOOOOOOOOOOOOOOOOOOOOOOOOOOOOOOOOOOO	ATGACCGAATATTTTTTGTTATTAATCGGCACTGTGCTGGTCAATAACTTTGTACTGGTAAAGTTTCTAGGGCTATGTCCTTTCATGGGCGTATCAAAAAAACTAGAAACCGCAATAGGGATGGGGTTAGCGACGACTTTCGTGCTAACTCTAGCGTCAGTGTGTGCGTATTTAGTAGAAAGCTATGTTCTTAAACCATTAGGTATTGAGTACTTACGCACCATGAGCTTTATTTTAGTGATCGCCGTGGTGGTGCAGTTCACCGAAATGGTGGTACACAAAACCAGCCCAACGTTATATCGCCTGCTCGGGATTTTCCTTCCTCTTATCACCACCAACTGTGCGGTACTTGGGGTTGCGCTTCTCAACATCAACGAAAATCATAACTTCATTCAATCC…
VANGNB10_RS10485	-	NZ_LK021130.1	1069598	1069673	76	-	tRNA	<10 TAs	-			OOOOOOO	TCCCCCTTAGTTCAGTCGGTAGAACGGCGGACTGTTAATCCGTATGTCGCAAGTTCAAGTCTTGCAGGGGGAGCC
VANGNB10_RS10525	moaD	NZ_LK021130.1	1077573	1077810	238	+	protein_coding	<10 TAs	Molybdopterin synthase sulfur carrier subunit	sulphur relay system	core (100)	OOOOOOOOOOOOOOOOOOOOOOOO	GTCCTCTTTTTTGCTCAAACTCGTGAGTTGATCGGCCAAGACAGCATTCAACTCAAGGCACAGTTTGCTACGGTTGAAGCGCTGCGTAGCCACTTAGCCTCGCAGCCTGGGAAATGGGATTTAGCCTTGCAACCGGGAAAACTGCTGGTGGCAGTCAATCAAACCATCGTTGCCTTTGATTACCCGTTAAGTGATGGTGATGAAGTGGCTTTTTTTCCTCCAGTAACCGGAGGCTAG
VANGNB10_RS10815	-	NZ_LK021130.1	1139443	1139519	77	+	tRNA	<10 TAs	-			OOOOOOOO	CGCCCTTAGCTCAGCTGGATAGAGCACGTCCCTTCTAAGGATGTGGTCGTAGGTTCGAATCCTACAGGGCGCGCCA
VANGNB10_RS11780	-	NZ_LK021130.1	1355341	1355733	393	-	protein_coding		Ribosome recycling factor	ribosomal protein	unique (14)	OOOOOOOOOOOOOOOOOOOOOOOOOOOOOOOOOOOOOOO	ATGGCTATTATGATCATCACGATTTCCCTCCCCTCATTGATTCATCGGCTTGGTGGAGAAAATGCGAAAAAAGCAAAAATGCTGGCGAGAGAATATCAGTGCGACCTGAAACGAATACGACGTTCCAGAAATTGGCAAATCAGTGGTGAGATAACGCAACTTGAATTATTGGCAAATCGGCTCAGAGAACTTGATTCACTGGTCATACAATTTTTAATAACGAGACTCAAAGACAAACTGGCAGAATATCAGGAACAGCTTGAACCCAAATCAGCCAAGTTGGTAAGGCTTGTTAAACAAAACCCATCAATCACTCTCGCCGAACTTATGCACATCACGCACTGCACAATCGCAGAAGCACGCACCGCTCGTTTCAACGCAGACAGTTTTTG
VANGNB10_RS11785	rplY	NZ_LK021130.1	1355899	1356177	279	-	protein_coding		50S ribosomal protein L25	ribosomal protein	core (100)	OOOOOOOOOOOOOOOOOOOOOOOOOOOO	ATGAAATTCGAAGCAGTAGTACGTACTGAACTAGGTAAAGGTGCGAGCCGCCGCCTACGTCACGCGGGCCAATTCCCAGCAGTTGTTTACGGTGGTGAAGCAGCGCCAGTTGCTATCGCACTGGATCATTCTGACGTGATCAACCAAATGGACAAACCAGAATTCTACGAAGCAATTACTCTAGTAATTGATGGCGCAGAAGTAAAAGTTAAGCCACAAGACGTTCAACGTCACGTGTTCAAGCCAAAAGTTGAGCACATGGACTTCATCCGCATCTA
VANGNB10_RS11955	-	NZ_LK021130.1	1399518	1399757	240	+	protein_coding		oxaloacetate decarboxylase gamma chain	annotated gene	accessory (34)	OOOOOOOOOOOOOOOOOOOOOOOX	TGAGCCAAGATCCAATTATTTATGAAGGCATAACCCTAATGGCATTAGGCATGGGGTTTGTGTTTTGTTTCCTATTGTTGCTGGTGGGCGCAATTAGAGTGTTGACCAGTCTCTCATCTTATTTTTTACCAGTGTTAATCAACAAGCCTACAGTGTCAGATAAAACCACGGCACCTGAAGATACGCTTGTCGCTGCCATTTCTGCAGCCCTTCACCACCATAAGAAAAAATTCAGTTAA
VANGNB10_RS11980	citD	NZ_LK021130.1	1405575	1405874	300	+	protein_coding		Citrate lyase acyl carrier protein	annotated gene	accessory (34)	OOOOOOOOOOOOOOOOOOOOOOOOOOOOOO	TGCATATTAGTCAGCGCTCCTACGCTGGAACACTTGAGTCGAGTGACCTACTCGTTGAAGTGACACCTAGCGGTGGCGGTCATCTGAAAATTGACATTACTAGCTCGGTCGAAAAGCAATTTGAGCCAATTATCCGTCAGGTTGTAACTCACACGTTGGAGGAGATGGGTGTCAGTTCTGCCATCGTCACTATTAATGATAAAGGAGCCCTTGATTGTGTGATCCGCGCTCGCGTACAAGCCGCAGTGATGCGCGCAGCGAATATCGCTAATAACGACATTATTTGGGGGGCAATTTAA
VANGNB10_RS12050	-	NZ_LK021130.1	1417680	1417958	279	+	protein_coding		DUF134 domain-containing protein	ribosomal protein	core (98)	OOOOOOOOOOOOOOOOOOOOOOOOOOOO	TGGCAAGACCCAAAAAAATTCGTCGTGTTTGTGGTCAAGCGGCGTATGCATGCTTCAAACCCAACGGTGTCAAATTATCTGAATTGAACACAGTAGATTTACTGCCAGAAGAACTTGAAGCGCTGCGTTTGGCTGATAAAGAGGGGCTTAGCCAATTGCAAGCGGCCACGCAGATGGGCATATCGCGACAAACCTTTGGTAATATCGTTAACCAAGCAAGAGCGAAAGTCGCGACTTGCTTGGTGGAAGGTCATGCGTTGATGTTGGTTGAACGCTAA
VANGNB10_RS12055	nqrM	NZ_LK021130.1	1417959	1418158	200	-	protein_coding		(Na+)-NQR maturation NqrM	annotated gene	core (98)	OOOOOOOOOOOOOOOOOOOO	ATGACTTATGTTATAACCTTTGCGTTTTTCATTGGCATTATTGTCTTGATGGCGATCGGTGTTTTGTTTCGCCGCCGCTCGCTGCAAGGCAGTTGTGGTGGATTAGCAAATATCGATATTGAAAGAGAATGTAACTGCGTAGACGTTTGTGATGAGCATCAGAAGGTGTTGTATCAAATTCAAGAACCTGATCACGAGC
VANGNB10_RS12220	-	NZ_LK021130.1	1457381	1457710	330	-	protein_coding		Sulfurtransferase TusE	sulphur relay system	core (100)	OOOOOOOOOOOOOOOOOOOOOOOOOOOOOOOOO	ATGTTTGAATACAATGGTAAAACCGTCGAAACTGATGCTCAGGGTTACCTCCTAGACCATACCCAATGGGAAGAAGGAATGATCCAGACACTGGCCAGTCAGGAAGGTATCGAGTTAACAGACGCTCATCTAGAAGTCATTTTGTTCGTACGCCACTTTTATGAAGAGTTTAATACTTCACCCGCAGTGCGTATGTTAGTCAAAGCGATGGAAAAAGCGCATGGTCCGGAAAAAGGCAATAGCAAATATCTGTTCAAACTCTTTAAAAAAGGCCCGGCCAAACAAGCAACTAAACTTGCTGGGTTACCAAAACCTGCCAAATGCTTGTA
VANGNB10_RS12425	-	NZ_LK021130.1	1508112	1508288	177	+	protein_coding		Cbb3-type cytochrome oxidase component FixQ	sulphur relay system	core (100)	OOOOOOOOOOOOOOOOOX	TGGATATCGGTACTATTCACAGTATTTGGACCATAGTGCTGTTCGTCTGTTTTATAGGCGTAGTGTGGTGGGCCTATGGCAAAAACCGTAAAGCTCGTTTCGATGAAGCGGCTAACCTCATTTTTGCCGATGAACAGCCCAAATCCTCTAAGGAACAAGGAGTGACTAAACAATGA
VANGNB10_RS20825	-	NZ_LK021130.1	1564950	1565108	159	-	protein_coding		hypothetical protein	unknown function	core (100)	OOOOOOOOOOOOOOOO	ATGACACGACTCATCACCATTATTTTATTGATCGCCATTGCTTTTATTTTTATTCGTTATCGTACCAACGAAAAGTTGCAAAAAGGTGTGGTGGTTTCTTTACTCACTGCTTTTGTCATTTATGCTGCCTCAATTGTGATTACTGAATTAACTCGCTG
VANGNB10_RS12965	-	NZ_LK021130.1	1629660	1629881	222	-	protein_coding	<10 TAs	hypothetical protein	unknown function	core (100)	OOOOOOOOOOOOOOOOOOOOOO	ATGTTATGGGAAACGCTAGAACGAGTTAACCGCCTTCGCCAAGAAGCGTTAGCCAACCCAGACTTTGTCCAATCCGCGCAAGACCATGAAGAGACATTGAAGCTGGTCGAGCAATACTTTGAACCAACGAAACGACGCAAGGCAGCAAAACGTGCAAAAACCCTTGCAGATATTTATCAACAGACTGAATTTGGTGAAAATCCATCTGGTGTTCAACATTA
VANGNB10_RS13280	-	NZ_LK021130.1	1707007	1707413	407	+	protein_coding		colicin uptake protein TolR	annotated gene	core (100)	OOOOOOOOOOOOOOOOOOOOOOOOOOOOOOOOOOOOOOOO	TAAGACACCGCACTCTCACTCATCCGCATTAATGCCAGATTTAACGCCATTGTTGGATATCATTTTTATTGTCATGGTGTTTTTACTGCTTACAGCCGCAGTTAAATTTGAGTCATTAGACGTTTCACTGCCAACAACCGACTCACCCACCGTGAGTGAAGTGAACAAGCAGTCAATCACAGTGAATCTTCTGGCGCACGAACCTTACTGGGCTATCGATGGCAAGCAGTATATCGATTGGAATAACTTCACATTGGCGTTGTTAGAACAAAGCAAAGCGAGTGATCGCCCCATCGTGATTGGCGCAGACAAAACCGCCGAAGTGCAGCAGTTGGTTAAATTGCTGGCGTTCTTGCAAGACAATGGCATCGCTGCCACTCAGTTATTAACCGACCATCC…
VANGNB10_RS13365	-	NZ_LK021130.1	1728755	1729058	304	+	protein_coding		23S rRNA (guanine1835-N2)-methyltransferase [EC:2.1.1.174]	ribosomal protein	core (95)	OOOOOOOOOOOOOOOOOOOOOOOOOOOOOO	ATTGTTTTGTCTATTGCGATGACTTCGGCCATTGCTCTTCATCCTGCAATGAGCGTTGCAGAAACGTCAACGGAAGCACCAGTGAGTGCGCAACCCACCTCTCAAAATGGTGGCAAATGCGCGGCTGGTAAATGTGGTACTGAAAAACGCTTTGAGAAACAGGATTTAAAAAGCGATCCGCAAGGACGTTTAGTACGCGCCAGAGATGGTAAATGCGGCTTAACCGCAGAGGGAATCGCACCTTCCGCTGAAACCATTACTCTAACCAACAGCAAAATCACTGGTGGTGTATGCGGGCAATAG
VANGNB10_RS20420	cydX	NZ_LK021130.1	1734106	1734207	102	+	protein_coding	<10 TAs	Cytochrome bd-I ubiquinol oxidase subunit X	annotated gene	unique (3)	OOOOOOOOOO	TGTGGTATTTCTGTTGGGTTCTTGGCGTATTACTCGCCTGCGCATTTGGCATAATCAATGGATTGTGGCTTGAGCAAGCTGAGCATTTCGATGAATCGTAA
VANGNB10_RS13405	-	NZ_LK021130.1	1736107	1736424	318	+	protein_coding		IS66 family insertion sequence hypothetical protein	transposase	unique (8)	OOOOOOOOOOOOOOOOOOOOOOOOOOOOOOOO	TGGCAAAACGACGCACCAACCTAGAATGGCAATCACTGTTTGAACAATATGAAAGCAGCAGTGTTACCCAACGCGCTTTTTGCGAAGAGCATGGACTGAGTTTATCCACGTTCTTCGCCAAGCGGCGTCAACTCCAAACAGTAAACCAATCGGAATTTGTCGGATTTGTTAAAGCCGAAATCGTCGAAAAGACAACCAAGTATCAGGCCCAGATAGCTACGGCTAACATGACACTTCTCATCAATGATGTGGAGCTGAGCATTCCTCAAGGTACGCCAGCGACCTATCTTGCTGAACTCATTGGAGCGTTGTCATGA
VANGNB10_RS13410	tnpB	NZ_LK021130.1	1736425	1736774	350	+	protein_coding		IS66 Orf2 like protein	transposase	unique (8)	OOOOOOOOOOOOOOOOOOOOOOOOOOOOOOOOOOO	AGGTATGCTCAGCGCTCCAGACATTTACCTTTATCGTGAAAGCGTCGATTTTAGAAAGTCCATCAACGGTCTTGCAGCGATTATCGAAAATGATACGGACTTACCTCTTGGCAGCGGTGCGCTGTTCCTGTTTACCAATAAACAGCGCGATAAGATTAAGGTACTGTACTGGGATAAAACAGGCTTCGCCCTCTGGTATAAACGCCTTGAAAAAGCCAAGTATAAGTGGCCTTCAAAAGAGAAAAATCAGGTGTTTACCCTCACTCAATTTGAGCTTGATAGACTGCTTTCTGGCTTCACAATTATCGGCCATGAACCCGTAAAAATAAACGATTTTACAATGAGCTAA
VANGNB10_RS13565	-	NZ_LK021130.1	1773566	1774128	563	+	protein_coding		23S rRNA (guanine1835-N2)-methyltransferase [EC:2.1.1.174]	ribosomal protein	accessory (57)	OOOOOOOOOOOOOOOOOOOOOOOOOOOOOOOOOOOOOOOOOOOOOOOOOOOXXXXX	GATGTTGATAAAGGTTCCCCACCAATCCGCGCAAGACATCTTAAGTGTCTACGAGCCGAATGCCGCATTCGCAGAGTTAGCAGGCGAAAATACTACACCTATCGATTTGATTTCTGTGGCGATGGAGCAAGAGCTGTTTGCCGATGCTGTGACTTTTCTTGCGCATGCTCTCCCAGTTCGTGAATCCATTTGGTGGAGCGTAACCTGCGCCGCTTCTCTGCATCACTGGAAAGAAGACGAAGCCAATGCCATTCGCGCAGCAAAAGCTTGGGTTTATACACCTGATGAAACAAGCCGCCGTTTTGCTGAACAAATGGCAGAAAAAGCGGGATTAGAAACCGGTGCTGGCTGGGCAGCTCAAGCGGCCTTTTGGAGTGGCGGCAGTATGATTAAACCAGA…
VANGNB10_RS13600	-	NZ_LK021130.1	1778166	1778242	77	-	tRNA	<10 TAs	-			OOOOOOO	GGGTCCGTAGCTCAGTTGGTTAGAGTATCGCCTTGACATGGCGGGGGTCGGCGATTCGAGTTCGCCCGGACCCACC
VANGNB10_RS13605	-	NZ_LK021130.1	1778269	1778345	77	-	tRNA	<10 TAs	-			OOOOOOOO	GCGTCCGTAGCTCAGTTGGTTAGAGCACCACCTTGACATGGTGGGGGTCGGTGATTCGAGTTCACTCGGACGCACC
VANGNB10_RS13700	-	NZ_LK021130.1	1801197	1801424	228	+	protein_coding		Glutaredoxin	annotated gene	core (100)	OOOOOOOOOOOOOOOOOOOOOOO	TGAAACGTATTGTGCTCTACGTCAAAGATAAATGCCCGCACTGTAAAGATGCTCAGCGCTATCTTGACGCCAAACAGATCCCCTACCGCTTATGTAACGCAAAAATGCAACGCGGCCGGAAGGAACTGGATGCGATCGGCGCGCGCAGTGTACCGGCTTTAAAAATTGGTGATCGAATTATGATTGGCTGGAACCCAAACAACTTTGAAAAAATCTATCAAAGTTAA
VANGNB10_RS13850	ihfA	NZ_LK021130.1	1847252	1847548	297	-	protein_coding		Integration host factor subunit alpha	annotated gene	core (100)	OOOOOOOOOOOOOOOOOOOOOOOOOOOOOO	ATGGCGCTCACAAAGGCCGAATTGGCTGAAAACCTGTTTGAAAAGCTTGGATACAGTAAACGGGATGCCAAGGAAACGGTTGAAGTGTTTTTCGAAGAGATTCGCAAGGCGCTTGAAAGTGGCGAACAGGTAAAACTATCTGGTTTTGGTAATTTTGATCTACGAGACAAAAACGAGCGTCCGGGTCGAAACCCAAAAACAGGTGAGGATATTCCTATCTCCGCTCGACGTGTCGTAACGTTCCGCCCAGGGCAGAAATTAAAAGCCCGAGTCGAGAACATTAATGTCGAAAAATA
VANGNB10_RS13875	-	NZ_LK021130.1	1853870	1853945	76	-	tRNA	<10 TAs	-			OOOOOOOO	GCGACACTAGCTCAGTTGGTAGAGCGCAACCTTGCCAAGGTTGAGGTCACGAGTTCGAACCTCGTGTGTCGCTCC
VANGNB10_RS13880	-	NZ_LK021130.1	1853969	1854055	87	-	tRNA	<10 TAs	-			OOOOOOOOO	GCCCTGGTGGTGAAATTGGTAGACACAAGGGATTTAAAATCCCTCGACTTTCGAGTCGTGCCGGTTCAAGTCCGGCCCGGGGCACC
VANGNB10_RS13885	-	NZ_LK021130.1	1854141	1854216	76	-	tRNA	<10 TAs	-			OOOOOOOO	GCGACACTAGCTCAGTTGGTAGAGCGCAACCTTGCCAAGGTTGAGGTCACGAGTTCGAACCTCGTGTGTCGCTCC
VANGNB10_RS13890	-	NZ_LK021130.1	1854219	1854292	74	-	tRNA	<10 TAs	-			OOOOOOO	GGCGCGTTGGCAGAGGGGCTATGCAGCGGATTGCAAATCCGTGGACCTCGGTTCGACTCCGGGACGCGCCTCC
VANGNB10_RS13925	-	NZ_LK021130.1	1861982	1862302	321	+	protein_coding		dsDNA-mimic protein	annotated gene	core (100)	OOOOOOOOOOOOOOOOOOOOOOOOOOOOOOOO	TGTCTGATTTGATTTCTTACGACGATGCCATTGATGCGGCTTACGACATCTTTCTTGAAATGGCACCCGATAATCTAGAACCTGTTGATGTCATCCTGTTTACGGCACAATTTGAAGACCGTGGCGCGGCTGAACTGCTTGACGTTGGTGATGATTGGGTTCAACACGTGGGTTTTGACGTCGATAAGGAAGCTTACGCGGAAGTATTGATCGGTCTTGTCAACGAAGAGGACGACGTACTAGACGATGTGTTTGCAAGAATGCTCGTTAGCCGCGACCCAGACCAAAAGTTCTGCCACATTCTGTGGAAGCGTGACTAA
VANGNB10_RS13980	-	NZ_LK021130.1	1875021	1875704	684	+	protein_coding		integration host factor subunit alpha	annotated gene	core (100)	OOOOOOOOOOOOOOOOOOOOOOOOOOOOOOOOOOOOOOOOOOOOOOOOOOOOOOOOOOOOOOOOOOOOO	TGGATAAACAGAAAGCTCTAAAGAAGATCGCTAAATGTCTTGAACTTGGTAATTCCGCGAATGTGAATGAAGCGGCCAATGCCATCAAGATGGCGCATAGCCTGATGCTGAAGTATGGGCTTGATAAAGATGACATCGAATTTATCAAGATGGGCAAAACCCAATCAACCCATTTACTACCCGCATCGATCACCTCATCACTACTGCGAGTGATCCGCGGTATCAATACTAAGTTTGGTGTAGAAGCGGTGCTACTCAATCATAAAGGACTCAAACGTGTTGAGTTTATTGGTGAGGCCGATCGCGCTATTTTTGCCGCATTCGCTTTTGATATCATTTACCGAGAAATGAACGAGCACACAGGCCAATTTCGAAATAGTTTCGCGGGTAGTGGCACTT…
VANGNB10_RS14235	-	NZ_LK021130.1	1919226	1919419	194	+	protein_coding	<10 TAs	hypothetical protein	unknown function	accessory (26)	OOOOOOOOOOOOOOOOOOO	TAATGAAAAAAACAAGCAACTGGCCGCGCTGGTTGCTCAAGTTGGCGGAGTCCGGAAAGCAGCAGAGCAGATCAAATCAGTTCGCGGCGCTACTCCAAGCAAGTCAGCTATAGACAGGGCAATTAAGGGTGGAGGAACTGATTACAACGTCCAGTGCATGATTGACGACCTTTTAAAAACGCAGACAAACTAG
VANGNB10_RS14290	-	NZ_LK021130.1	1923468	1923668	201	-	protein_coding	<10 TAs	hypothetical protein	unknown function	accessory (26)	OOOOOOOOOOOOOOOOOOOO	ATGTCCAGTGAGAGGAAGTTGTTATCTGTCATGAAATCGCGCCGTAAGGTTTGGACGCACTTAGAGCTTTGCGATCAACTCGGTGTTCACATCTGCGAACTTGCAAGGCTAGTTAGCGCCGCCAAGGAATCAGGCGCTCGAATCAAAGGGGAAAGCGGTGAACGGCTTTCAGGAACAAGCAAATTATGGTTGGAGCAGTA
VANGNB10_RS14310	-	NZ_LK021130.1	1925607	1925864	258	-	protein_coding		heptose I phosphotransferase [EC:2.7.1.-]	annotated gene	accessory (26)	OOOOOOOOOOOOOOOOOOOOOOOOOO	ATGAAAACAGAAGCGTTCTTGGAAACAGTAAAACAGATGTCGACACTGACAGTTAACTCTTGCCGTGTAGCAACAAGCCAAGGGCAGGAAACACAATACTTTGAGCGTGACCAGATTAGAAATTTAAAAAAGAAGTGTGAACGTGAATTAGCAAGACTTGAAGAAAAGGCGTTAAGCCTTGGCACAGACTTAACGCCGCGTGAAGTTTCTTGCGAGGAATTTTCACTTACTAAGTCATCACAAATCAGAAAGGACTA
VANGNB10_RS14315	-	NZ_LK021130.1	1925910	1926119	210	-	protein_coding		Helix-turn-helix	annotated gene	accessory (26)	OOOOOOOOOOOOOOOOOOOOO	ATGCCAAGAATAAAAGAAGTGCTTAATGAGATTGGCGAATCTCAAGAAAGCTTAGCTAAAGAAATAGGAATTTCTCAAAGCTCAGTAAATCACTACGCAAACGGTAACAGGATGCCAAGTTATCAAATGGCTTGGAACATTGTTAAGGCACTAAACAATCTAGGGGCGTCCTGTACTTTTGAACAAGTATTCCCAAGCCCAACCAAATA
VANGNB10_RS14330	-	NZ_LK021130.1	1928557	1928633	77	+	tRNA	<10 TAs	-			OOOOOOO	CCCCGTTAGCTCAATTGGACAGAGCATCGGATTTCTAATCCGAGTGTTACAGATTCGAATTCTGTACGGGGTGCCA
VANGNB10_RS14350	-	NZ_LK021130.1	1930628	1930879	252	+	protein_coding		putative transcriptional regulator	annotated gene	accessory (26)	OOOOOOOOOOOOOOOOOOOOOOOOO	TGAAAAACAAGCTTGCAGATTTAAACGATCATCTATTTGCTCAGCTAGAGCGGTTATCAGAAGAAGACACTAAAGGTGATGCTCTTTTAGAAGAAATTAACCGAGCAAAAGCAGTTACTTCAGTCTCTAAAGAGATCATTTCAAATGCATCACTTCTTCTTGATGCAGTGAAGTTTAAAAATGACTTCAGAGGCGCAAACTTGCCGGAGCAGCTTCAATGCAAAGAAAATGCGATTACTCATCAGAAATGA
VANGNB10_RS14360	-	NZ_LK021130.1	1931463	1931672	210	+	protein_coding		putative transcriptional regulator	annotated gene	accessory (26)	OOOOOOOOOOOOOOOOOOOOO	TGGAAACCAAAAAAACAGAATTTGGCCTTGTAACCATATCACGCCCCTACTTCAGCCGACTAAGCCTATCACGTGTTAAATCTATAACTTTGGTTAAAGAAGAAAACACAAACTACGGCTGGGGAGTAAGTAGAGAGCTGCCAGAAAACCTAACCATCACACCAGAACTAATTAACGTGTTTGCCAAAGAAGCAAGCGAGTTGATTTAA
VANGNB10_RS14370	-	NZ_LK021130.1	1932535	1932796	262	+	protein_coding		putative transcriptional regulator	annotated gene	accessory (26)	OOOOOOOOOOOOOOOOOOOOOOOOOO	ATCAAAAAAGCCGTAGATGGCGTTATGTCACTTCGACCAGCAGCAATAAGCTCTCGGTATGTTCGTGACGTAAAGAAAGCGGAAACCATGAAGCGTATGAGCGATTTGCAATTTCAAAAAGAAATGCAATCCATCATGGATGGCGATATTCCAAGTAAATCGATTTACTTTTTTGACAATATCGACCCAAACAAAGCATATGTAAAAAACATCCAATTCAACGCTTACGACCCAAGCCGAAAACAAATCACAAACCAATAG
VANGNB10_RS14455	-	NZ_LK021130.1	1940524	1940721	198	+	protein_coding		Prophage CP4-57 regulatory protein (AlpA)	annotated gene	accessory (17)	OOOOOOOOOOOOOOOOOOOO	TGAAAGTAATCAGACTTAAAGAAGTTATCGAGCTTACTGGCCTTTCCAAGTCAACGATTTACAGGCTAACTGAATCAAAAAAATTCCCCAAGCAGTTATCACTTGGGGAACGCAGCGTTGGCTGGCTTGAATCAGAAGTTAACGAATGGCTGGAAAAACGCATCGATGATAGAAACCACCAAAAACTAATCGCTTAA
VANGNB10_RS14465	-	NZ_LK021130.1	1942277	1942364	88	-	tRNA	<10 TAs	-			OOOOOOOOO	GGTGAGTTGTCCGAGTGGCTTAAGGAGCACGCCTGGAAAGTGTGTATACGGCAACGTATCGAGAGTTCGAATCTCTTGCTCACCGCC
VANGNB10_RS14495	-	NZ_LK021130.1	1947217	1948758	1542	+	protein_coding		Transposase IS66 family protein	transposase	unique (5)	OOOOOOOOOOOOOOOOOOOOOOOOOOOOOOOOOOOOOOOOOOOOOOOOOOOOOOOOOOOOOOOOOOOOOOOOOOOOOOOOOOOOOOOOOOOOOOOOOOOOOOOOOOOOOOOOOOOOOOOOOOOOOOOOOOOOOOOOOOOOOOOOOOOOOOOOOO	TGGAAAAGACGCCAAATATCAACCCAGAAAGCCAAGATATTGCCGAGCTACAAGCGATGGTGAAAGCCCTGATGCTCTCGCAAGAGCAGAAGGAATCGCAATGGCAACAAGAGCGACAATCGCTGCTTGAACAACTCAAACTCGCCTTCGACCGCCAGTTCGCTAAACGCTCGGAGGCGTTAAAGCCTTACGATGAATCACAAGGTGACCTCTTCAACGAAGCGGAATGTGAAGCCGTTAAGGAAGAAGAAGTTGAGGTGACAACCACGATCACAACGAAAAAGCGTGGTAAACGTAAACCTCTGCCTAAGACCTTACCTCGTGAGGTTATCGAACTCGATTTAGACGACCATGAAAAGCAGTGTTCTTGTTGTAATCATGGCCTGCATAAAATCGGTG…
VANGNB10_RS14715	kdsB	NZ_LK021130.1	1993952	1994704	753	-	protein_coding		3-deoxy-manno-octulosonate cytidylyltransferase	annotated gene	core (100)	OOOOOOOOOOOOOOOOOOOOOOOOOOOOOOOOOOOOOOOOOOOOOOOOOOOOOOOOOOOOOOOOOOOOOOOOOOOO	ATGGCTTTCACCGTTGTTATCCCTGCTCGTTATCAGTCAACTCGCTTACCTGGCAAACCTTTGGCTGATATCGGCGGTAAACCCATGATTCAGTGGGTTTATGAGCAAGCGTTACAATCGGGAGCTGAGCAGGTCGTTATTGCTACTGATGATGCTCGTGTTGAAGCGGCTGTCCATGCGTTTGGTGGCAATGTTTGTATGACATCATCACATCACGAGTCCGGTACTGAGCGTTTAGCCGAAGTGGTGAAATTAATGGGCATTGCCGATCACCACATTATTGTTAACGTACAAGGTGATGAGCCACTCATTCCACCGAGCATCATCAAGCAGGTCGCTAACAATTTAGCCAACAGTAGCGCGCCGATGGCGACTTTAGCGGTTGAAATTACTGATCAA…
VANGNB10_RS14770	-	NZ_LK021130.1	2007920	2008690	771	+	protein_coding		peptidoglycan binding protein CsiV	annotated gene	core (100)	OOOOOOOOOOOOOOOOOOOOOOOOOOOOOOOOOOOOOOOOOOOOOOOOOOOOOOOOOOOOOOOOOOOOOOOOOOOOO	TGAAAAAACTGATCCCACTCCTACTTTTGCTTATTTCGATGCCAAGTCTGGCACAACGGCAATTTGACATAGAAGTGATCATTTTTAAGCGTGCAATTGATGCAGAGAAGGTCAGTGAGTCGTGGCCTAACTCATTGCCTGAAATCAATATTCAACGCGCGGGCAGTTTTAGTGACTTAAATTATCGCCAAGAAAAAGGCGTGAAAATGCTGCCTTTTTCCGACTACCAACTTAACGATCAAGCACAAAAACTGAAAAACCACGCTGGCTTTGAAGTGCTACTGCATACAGCTTGGCGTCAAGGCGATCAAGGCAGAGCTTCCGCACCGATTTTCCATATTCAGGCGGGTAAAGATTACTCCGCTAAATTCAATACTGACGGCAGTGAAAAAGTGGCAG…
VANGNB10_RS15040	-	NZ_LK021130.1	2071138	2071579	442	+	protein_coding		(3R)-hydroxymyristoyl-ACP dehydratase	annotated gene	core (97)	OOOOOOOOOOOOOOOOOOOOOOOOOOOOOOOOOOOOOOOOOOOO	CAACTGCTGCCTCATCAAGCACCGATGATTTTGATCGACCGCGCGCTTGAGGTACAGAGCGAATCTATCCACTGCCAAGTGGATATTGAATCGCACCACCTGTTTTTTGACCCGGCGACACAAAGCATACCGGCCTATGTCGGTATCGAGTTTATGGCACAAGCCATTGCCGCGTGGTCTGGGTATCACTCACTTGTCCAAGGCATTCAACCGCCGATTGGCTTTCTGCTCGGCAGTCGCCGTTATCGAGCGCTGTGCGATGCATTCCTGAAAGGGCAAACGCTCGATATCTACGCTGAACAGCTAATGCAAGACAATGGCATGGCTGTGTTTAAGACAAGAATCGAGCACCAACACCAGCTTTTGGCCGAATGCCAATTAAATGTGTATGTGCCATCA…
VANGNB10_RS15070	-	NZ_LK021130.1	2078231	2078839	609	-	protein_coding		Putative KHG/KDPG aldolase	annotated gene	core (100)	OOOOOOOOOOOOOOOOOOOOOOOOOOOOOOOOOOOOOOOOOOOOOOOOOOOOOOOOOOOOX	ATGAAAACTCTTGAACAACGATTGAAAGAAATCAAAATCGTCCCTGTGATTGCGATTAATGATGCTAGCCAAGCGGTCCCTTTGGCCAAAGTGTTGGTTGAAAATGGGTTGCCATGCGCGGAAGTGACCTTTAGAACAGAAGCGGCTGCAGAATCGATTCGTTTGATGCGTGCCGCCTACCCAGAGATGCTGATTGGCGCAGGGACAGTACTGACCACGGTGCAAGTAGATCAAGCCATTGAGGCGGGCGTGGATTTTGTAGTCAGCCCCGGTTTTAACCCAACTACGGTGAGATATTGCCAACAGCGTCATGTGGCAATTGTTCCGGGCGTCAACAACCCAAGTTTGGTTGAGCAAGCGATGGAAATGGGTTTGCGCACATTGAAATTCTTCCCAGCC…
VANGNB10_RS20440	ffs	NZ_LK021130.1	2101164	2101260	97	-	SRP_RNA	<10 TAs	-			OOOOOOOOOO	CTCTGGTCCTCCCGCAACACTAACTTGTGAACTCGGTCAGGCCCGGAAGGGAGCAGCCGCAGCAGGCGACGTGTGTGCCGGGATGTGGCTGGGGCC
VANGNB10_RS20715	ynhF	NZ_LK021130.1	2133175	2133264	90	-	protein_coding	<10 TAs	YnhF family membrane protein	annotated gene	core (88)	OOOOOOOOO	ATGGAACTTGATCTAAAATATGCATTAGTGATTACTGCAACGGTCTTTACTATTCTCGTCGGTTTTGGTTTGATCGCTATCAGCCATTA
VANGNB10_RS15380	acpP	NZ_LK021130.1	2143871	2144104	234	-	protein_coding		Acyl carrier protein	annotated gene	core (100)	OOOOOOOOOOOOOOOOOOOOOOOO	ATGAGCAACATCGAAGAACGCGTAAAGAAAATCATTGTTGAACAGCTAGGTGTAGACGAAGCAGAAGTAAAGAATGAAGCTTCTTTCGTAGAAGATCTAGGTGCTGATTCTCTAGATACAGTTGAGCTAGTAATGGCTCTAGAAGAAGAATTCGATACTGAAATTCCAGATGAAGAAGCTGAGAAGATCACTACTGTTCAAGCTGCAATCGACTACGTAAACAGCGCTCAGTA
VANGNB10_RS15490	-	NZ_LK021130.1	2171070	2171160	91	+	tRNA	<10 TAs	-			OOOOOOOOO	GAGAGATGGCTGAGTGGTTTAAAGCACCGGTCTTGAAAACCGGCGATGGTTAATAGCTATCCTAGGGTTCAAATCCCTATCTCTCCGCCA
VANGNB10_RS15575	-	NZ_LK021130.1	2184510	2185034	525	-	protein_coding		DUF2802 domain-containing protein	annotated gene	core (98)	OOOOOOOOOOOOOOOOOOOOOOOOOOOOOOOOOOOOOOOOOOOOOOOOOOOOO	GTGGGACGAGATGGTCCACCTATAATGAGCGAAGCTATGTTGTTCAGTGCTCCTGTTATTCTTATAGGGAGCGCGGTTTTTGTTGTTGTATTTTTGTTGCTGGTGTTACTTCGTGTACGTCAGGGACTTGCCCAACAGATTGATCACCAAAGACAACAAGCCCGATCGTTAGATAAGGAGTTGCAAAAGGCGAATAGACAGCTGTTGGAAATACGCTCAGTTGCTATTGGTCTTGGCCAAAAAGTGACGGATCAGCAGGATCTCATCCAGCATTTAAACGAGCGAATTACTGAATTGGAACATGTTGATACGGATGGGCGTTTATACAGCCGAGCGACAAAAATGGTCCAACTCGGTGCTGACATCAATGAGCTTATTAAAGAGTGTGAGCTACCTAAA…
VANGNB10_RS15880	fliN	NZ_LK021130.1	2249015	2249425	411	-	protein_coding		Flagellar motor switch protein FliN	annotated gene	core (100)	OOOOOOOOOOOOOOOOOOOOOOOOOOOOOOOOOOOOOOOOO	ATGGAACCAAGTGACGACCAAAGATTGGCAGACGAATGGGCAGCCGCATTAGGGGAAGACCCATCCGCGCCTAGTATTGATGTAGATGAAGTTCTGGCCGCGCCTCTTGATGAATTGAAAGACACTTCACCACCGATCACCGAAGATGAGCGCCGCAAACTTGATACGATCATGGACATTCCGGTGACCATTTCGATGGAAGTGGGGCGTTCGAAGATCAGCATTCGTAACTTACTGCAATTGAACCAAGGCTCGGTGGTTGAGCTTGATCGCATCGCGGGTGAGTCATTGGATGTGATGGTGAACGGTACCTTGATTGCTCATGGAGAAGTGGTAGTGGTTAACGATAAATTCGGTATTCGTTTAACCGATGTAATCAGCCAGACTGAGCGTATTAAA…
VANGNB10_RS15960	flaG	NZ_LK021130.1	2266122	2266550	429	-	protein_coding		flagellar protein FlaG	annotated gene	core (98)	OOOOOOOOOOOOOOOOOOOOOOOOOOOOOOOOOOOOOOOOOOO	ATGGAAATACCATCCTACACATCGAACATCCAGCCTTACGGCTCGCAAAGTGGCATTAAATTTGCTTCAGAAAACGATGGCGCGACACGCGCTTCCTCGAAACAAAATGAGGTGAATCGTACTGAACAGTTAAGAAATAGGCAAAACCAAAGCGTTGAAGCGGCAATCGAGCTTGCACAGCAACGAGAGCAGATCAACAAATCGGAAAGAGCCAAGATGGTAGAGCAGATGAATGAATTTATCTCATCTATCAACAAAGACTTAGCGTTTAGAGTCGATGAAGAATCAGGACGGGATGTTGTGACGATTTATGAAGCCAGTACTGGTGACATTATTCGTCAGATCCCGAACGAGGAAATGCTAGAGGTTTTGCGACGCCTTGCCAGACAAAAAGACCAC…
VANGNB10_RS16130	lolB	NZ_LK021130.1	2296517	2297149	633	+	protein_coding		Outer-membrane lipoprotein LolB	annotated gene	core (100)	OOOOOOOOOOOOOOOOOOOOOOOOOOOOOOOOOOOOOOOOOOOOOOOOOOOOOOOOOOOOOOO	TGACACGCGCAAATAGACTGATTTTAACTCTCCTCACTCTGCTAACACTCTTTGGTTGCACAAACTTACCCTCAACAAGGGTCGAGAGCGTCGGCTGGCAGCAACACCAACAGCAATTGCAAACGATCCGCGGGTACCAAGCCAGCGGAAAACTCGGCTATATATCACCACAACAGCGCCAATCCCTCAATTTTCATTGGCAAAAAAACGCCGACCATAGCCAGCTTCGTCTCTCAACATTTTTAGGGCAGACCGTTTTAAATCTCTCCATCTCGCCTCAGGGCGCCCAGGTCAAAACGTATGATGATCAAATTATCGATGCGCAGAATGCGGATGCTTTAGTTTACGAGTTAACTGGGTTATCGATCCCCATTGAGCAGCTACAAGATTGGCTTCTTG…
VANGNB10_RS16155	-	NZ_LK021130.1	2301117	2301193	77	+	tRNA	<10 TAs	-			OOOOOOO	GCTACGTAGCTCAGTTGGTTAGAGCACATCACTCATAATGATGGGGTCACAGGTTCGAATCCCGTCGTAGCCACCA
VANGNB10_RS16170	-	NZ_LK021130.1	2301501	2301585	85	+	tRNA	<10 TAs	-			OOOOOOOOO	CGGAAGTGGCGAAATTGGTAGACGCACCAGATTTAGGTTCTGGCGCCGTAAGGTGTGAGAGTTCAAGTCTCTCCTTCCGCACCA
VANGNB10_RS16175	-	NZ_LK021130.1	2301611	2301685	75	+	tRNA	<10 TAs	-			OOOOOOOO	GGGCTATCGCCAAGCGGTAAGGCAGCGGCTTTTGATGCCGCCATCCCCTGGTTCGAATCCAGGTAGCCCTGCCA
VANGNB10_RS16180	-	NZ_LK021130.1	2301766	2301850	85	+	tRNA	<10 TAs	-			OOOOOOOO	CGGAAATGGCGAAATTGGTAGACGCACCAGATTTAGGTTCTGGCGCCGCAAGGTGTGAGAGTTCAAGTCTCTCTTTCCGCACCA
VANGNB10_RS16185	-	NZ_LK021130.1	2301870	2301946	77	+	tRNA	<10 TAs	-			OOOOOOOO	GCTACGTAGCTCAGTTGGTTAGAGCACATCACTCATAATGATGGGGTCACAGGTTCGAATCCCGTCGTAGCCACCA
VANGNB10_RS16300	-	NZ_LK021130.1	2322439	2322515	77	+	tRNA	<10 TAs	-			OOOOOOOO	CTCCCGTAGCTCAGTAGGATAGAGCGGCCCCCTCCTAAGGGGCAGACCACAGGTTCGACTCCTGTCGGGAGCGCCA
VANGNB10_RS16335	-	NZ_LK021130.1	2332741	2332817	77	-	tRNA	<10 TAs	-			OOOOOOOO	CGGTGAATAGCGCAGCTTGGTAGCGCATCTGGTTTGGGACCAGAGGGTCGGGGGTTCGAATCCCTCTTCACCGACC
VANGNB10_RS16490	-	NZ_LK021130.1	2365757	2366599	843	-	protein_coding		Phosphatidate cytidylyltransferase	annotated gene	core (100)	OOOOOOOOOOOOOOOOOOOOOOOOOOOOOOOOOOOOOOOOOOOOOOOOOOOOOOOOOOOOOOOOOOOOOOOOOOOOOOOOOOOO	TTGAAGCAACGAATTATCACGGCGCTCATATTAGCTCCACTGGTGATGCTGGGCATTTTTGAACTGCCACTCCCTCTATTTATGGCCGTTTTGGCCCTTGTGGCGCTCGTCGGTGTATGGGAATGGACGCAGTTTATCGATTCGACATCTAGGTATCTGGCGCTGTTACCTGCCATTATCATTGGTGGAGCAAGTTACCTACTGATTTCCCCTGATGCCGTTAGCCTAGCCAGCATGAACTCGAATCACTATGTGATATTAAGTATTGGGGTGGCTTGGTGGCTTTTTTCTAGCTTTTTAGCCATTACCTATCCTAAATCCCGCCCATGGTGGGAAAAATCCAATTTACTTAGGCACCTCTTTGGTGTGCTTACGCTACTTCCTTTTTTCTGGAGCGTA…
VANGNB10_RS16655	-	NZ_LK021130.1	2398275	2399282	1008	-	protein_coding		FAD:protein FMN transferase	annotated gene	core (100)	OOOOOOOOOOOOOOOOOOOOOOOOOOOOOOOOOOOOOOOOOOOOOOOOOOOOOOOOOOOOOOOOOOOOOOOOOOOOOOOOOOOOOOOOOOOOOOOOOOOO	GTGAAAAAATGGCTTGTTGCGTTAGCTTCTCTATTCATCTTGGCGGGTTGTGAAAAATCGGTTGAGCAAGTTCATCTCAGTGGCCCTACTATGGGCACGACTTACAATATTAAGTACCTGAAAGCTGAAGGGATCCCTAGCTCGGAGGCTCTCCAAAAGGAAGTTGATCGGTTATTGGAAGAAGTGAACGATCAAATGTCGACCTATCGTAAAGATTCCGAGCTCAGCCGTTTTAATCAATATCAAGGAACGGAACCTTTTACGGTTTCTTCTCAAACCGCAACCGTGGTGAAAGAAGCGCTGCGTCTTAACGGTCTTACTTTAGGTGCATTGGATGTCACTGTTGGTCCTTTGGTTAACCTATGGGGTTTTGGCCCTGAAGCTCGTCCTGATGTGGTG…
VANGNB10_RS16880	-	NZ_LK021130.1	2452048	2452260	213	+	protein_coding		DUF2132 domain-containing protein	annotated gene	core (100)	OOOOOOOOOOOOOOOOOOOOO	TGACACAAGATAATAACCCGCTGCATGGGGTCACTTTAGAAAAACTACTCACGGATCTCGTTGAATACTATGGCTGGGAAGAGCTCAGCTACATGGTCAATATTAACTGCTTTAAAAAGGATCCGAGTATTAAATCAAGCTTGAAGTTTTTACGTAAAACTGAATGGGCACGTATTAAAGTTGAAGAAATCTATATCAACCTTAAGGGCTAA
VANGNB10_RS20865	-	NZ_LK021130.1	2467698	2467821	124	-	protein_coding	<10 TAs	DUF5363 family protein	annotated gene	core (98)	OOOOOOOOOOOO	ATGTGGCAGTGGTTGAAAAAGCAGGTTGCGCGTTATGATCGCTGGTGTGAGAACATGGGTTTAACACCAGATAAAAAACGTAGCTGTGTTCCTTATCGTCAAGATCCTGTTCAGAGTAAAGAA
VANGNB10_RS16950	-	NZ_LK021130.1	2470856	2471035	180	+	protein_coding	<10 TAs	DUF3545 family protein	annotated gene	core (100)	OOOOOOOOOOOOOOOOOO	TGGAAAGCTTGCAATTTGACGAAATGTTGGAAATGGAAATCACAAAACTCCGCTCTAGTCGCACTAAACCAGTAAAAAGAATGTGGCGAGAAATTGAAGCGATTCAGGATCAAAAACGGTTACAAAGAGAATTGATGGAGATGGATGTCTGCTTCGAGGCTGATCAAATAAAACTCTGA
VANGNB10_RS17100	-	NZ_LK021130.1	2513960	2514415	456	+	protein_coding		DUF721 domain-containing protein	annotated gene	core (100)	OOOOOOOOOOOOOOOOOOOOOOOOOOOOOOOOOOOOOOOOOOOOOO	TGCGCGATCACCGTCCCACGTTAACGAAAGAGCTGATCGGCGATTCATCTCTGAAAAAAATACAGCAACATGCCACCGAGATCCTCGCTTTAAATAAAGTGCTCAATAAGTTGCTTCCTAAAGGTACGGCCGATCATGTCCGAGCCGCTAATGTGCGCGGTGGTCACTTAATCGTTGAAGTGGCCAGTGCATCAATAAAAATGAAGCTTGATTATGACCGATTACACATTTTGAATCAGTTACGCAACCAAGGATTTGCCAAATTGATCAGCATTGAGCTCAAGATAAACCCAGCGCTCTATCGTAATCGTGGTATGAAAGAAGAAAAAGAAACGGTCGCTCGCCCACCACTATCTGAAAATACGGCCCAGGCATTACTGATGGTGGCGAGTAGCGCTT…
VANGNB10_RS17105	lpxC	NZ_LK021130.1	2514486	2515403	918	-	protein_coding		UDP-3-O-[3-hydroxymyristoyl] N-acetylglucosamine deacetylase	annotated gene	core (100)	OOOOOOOOOOOOOOOOOOOOOOOOOOOOOOOOOOOOOOOOOOOOOOOOOOOOOOOOOOOOOOOOOOOOOOOOOOOOOOOOOOOOOOOOOOO	ATGATCAGACAACGAACTCTGAAAGAAATAGTGAAAACAACTGGGGTGGGCTTACACTCTGGTCGTAAAGTCACATTAACGCTTCGCCCTGCTGCTGCAAACACTGGGATCATTTACCGCCGTACTGATGTCAATCCTCCAGTAGACTTCCCTGCGGACCCTGAATCTGTTCGCGATACCATGCTATGTACTGCTTTGGTCAACGATGAAGGTATTCGTATCTCTACTGTTGAGCACTTAAATGCAGCATTAGCGGGCATGGGAATCGACAACGTTATCATCGAAGTTGACGCACCTGAAATTCCTATTATGGATGGTAGTGCTAGCCCATTTGTTTACTTGCTACAACAAGCGGGCATTCAAACGCTGAATACACCAAAACGTTTTATTCGAATTAAG…
VANGNB10_RS17130	murG	NZ_LK021130.1	2520440	2521501	1062	-	protein_coding		UDP-N-acetylglucosamine--N-acetylmuramyl-(pentapeptide) pyrophosphoryl-undecaprenol N-acetylglucosamine transferase	annotated gene	core (100)	OOOOOOOOOOOOOOOOOOOOOOOOOOOOOOOOOOOOOOOOOOOOOOOOOOOOOOOOOOOOOOOOOOOOOOOOOOOOOOOOOOOOOOOOOOOOOOOOOOOOOOOOOO	ATGATAAACAATAAACGTTTAATGGTTATGGCTGGTGGCACGGGGGGACATGTTTTTCCCGGTCTCGCTGTGGCTAAACAGCTCCAACAACAAGGTTGGCAGATCCGCTGGCTAGGGACTGCTGATCGGATGGAAGCAGAATTAGTGCCTAAACATGGTATTGAGATCGACTTTATTCAGGTCAAAGGTTTACGTGGCCAAGGCATAGGGCGTTTGCTGAAAGCGCCTTTTCAAATTGTGAACGCGATTTTTCAAGCGCGTCGTTATTTGAAGCAGTGGCAACCTGATGCGGTGCTCGGCATGGGCGGATACGTCAGTGGCCCCGGTGGCGTGGCAGCGTGGTCTATGGGAATTCCCGTTGTGCTTCACGAGCAAAATGCCGTAGCAGGGTTAACCAAC…
VANGNB10_RS17225	rpsI	NZ_LK021130.1	2540211	2540603	393	-	protein_coding		30S ribosomal protein S9	ribosomal protein	core (100)	OOOOOOOOOOOOOOOOOOOOOOOOOOOOOOOOOOOOOOO	ATGGCAGAGAATCAATACTACGGCACTGGCCGTCGCAAAAGCTCAGCTGCACGCGTTTTTATTAAACCAGGCAGCGGCAACATTGTAATCAACAAGCGTAGCCTTGATGTTTACTTTGGTCGTCCAACTTCTCGCATGGTTGTTAAACAACCTCTTGAGTTAGTTGAACTAACTGAGAAACTAGATCTATACATTACTGTTAAAGGTGGTGGTATTTCTGGTCAAGCTGGTGCTATCCGTCACGGTATCACTCGCGCTCTAATGGAATACGACGAATCACTACGTCCTGTTCTACGTGCAGCTGGCTACGTTACTCGCGACGCTCGTTGCGTTGAACGTAAGAAAGTTGGTCTGCGTAAAGCACGTCGTAAACCACAATTCTCTAAGCGTTA
VANGNB10_RS17415	-	NZ_LK021130.1	2586084	2586554	471	-	protein_coding		SoxR reducing system protein RseC	annotated gene	core (100)	OOOOOOOOOOOOOOOOOOOOOOOOOOOOOOOOOOOOOOOOOOOOOOOO	ATGATGACGGCGTTAGCAACAGTCACCGCTGTTCAACCTGATGCTAAAGGGTTTCACGTTGAACTCAGTTGTCAGCAGCAGACAAGTTGCAGCAGTTGTTCGTCCTCCAAAAGTTGTGGTACTGGGATCGTATCGAAAGCGATTGGTAACAAAGCGCTGTTATGGCAACTCGATACGAAAAAACCAGTGAAGCAAGGCCAGACGGTTGAAATCGGTTTCCCCGAAAAAAGCTTGCTTCAATCGGCAGGCTTAGTGTATTTGGTGCCGCTTTTTATGATGATGTTTGGCGCTTGGCTGGGTGAGAGCCTCTTGGCCCCTTGGCTCGGTTTAGGTGAGGGCATCGTGATCATCACGGCCGCTGTTTTTATCGCGCTGGGGATCGGAATTGCCAAACGTTGC…
VANGNB10_RS17480	-	NZ_LK021130.1	2596832	2597140	309	+	protein_coding		Cell division protein ZapA	annotated gene	core (100)	OOOOOOOOOOOOOOOOOOOOOOOOOOOOOOO	TGAGTAATCAAGCGGTAGACGTAGAAATTTTAGGAAAATTGACTCGTGTGAATTGCCCTGCGGGACAAGAGCAGTCTTTAATCCAAGCGGCGCAAGATCTTGATAACCGATTGAAAGAGATGGCAGAGCGTACTAAAGTTACCAATGAGGTAAAGCTACTCACGATTGCTGCGCTCAACATTTGTTATGAATTGCAAACCAAAAACAATGAGAGCCTAGGCCAACAAAATCAATTAACCGAGCGCATGGAACAGCTCGCTGCATCTCTTGAAGATGCCATCAGTAAAGTGAAGCTAGGACAGCAGTAG
VANGNB10_RS20475	ssrS	NZ_LK021130.1	2597161	2597345	185	+	ncRNA		-			OOOOOOOOOOOOOOOOOOO	TTACCCTAGAGTGTTTGTCAGCCGGATTTAAGTCCCTGAGCCGATAAGCAACACCAAAGGGTTAGTACTTGGTAGCTATTGAGCAAGCTCGGCTCGTACCGAGAAGCCTGCGGTTACCATTGCTGATCCGCCTTGAACCAGCTGGTTCAAGGGCCAAAATCCGCAACGGCACTCTGGGGTATCC
VANGNB10_RS17555	rrf	NZ_LK021130.1	2613996	2614111	116	-	rRNA	<10 TAs	-			OOOOOOOOOOO	CTTGGCGACCATAGCGTTGTGGACCCACCTGAACCCATGCCGAACTCAGAAGTGAAACACAACAGCGCCGATGGTAGTGTGGGGTCTCCCCATGTGAGAGTAGGACATCGCCAGG
VANGNB10_RS17560	-	NZ_LK021130.1	2614143	2614218	76	-	tRNA	<10 TAs	-			OOOOOOOO	GCTGATATGGCTCAGTCGGTAGAGCGCATCCTTGGTAAGGATGAGGTCCCCAGTTCGATTCTGGGTATCAGCACC
VANGNB10_RS17565	rrf	NZ_LK021130.1	2614286	2614401	116	-	rRNA	<10 TAs	-			OOOOOOOOOOO	CTTGGCGACCATAGCGTTGTGGACCCACCTGACTCCATGCCGAACTCAGAAGTGAAACACAACAGCGCCGATGGTAGTGTGGGGTCTCCCCATGTGAGAGTAGGACATCGCCAGG
VANGNB10_RS17570	-	NZ_LK021130.1	2614468	2617386	2919	-	rRNA		-			OOOOOOOOOOOOOOOOOOOOOOOOOOOOOOOOOOOOOOOOOOOOOOOOOOOOOOOOOOOOOOOOOOOOOOOOOOOOOOOOOOOOOOOOOOOOOOOOOOOOOOOOOOOOOOOOOOOOOOOOOOOOOOOOOOOOOOOOOOOOOOOOOOOOOOOOOOOOOOOOOOOOOOOOOOOOOOOOOOOOOOOOOOOOOOOOOOOOOOOOOOOOOOOOOOOOOOOOOOOOOOOOOOOOOOOOOOOOOOOOOOOOOOOOOOOOOOOOOOOOOOOOOOOOOOOOOOOOOOOOOOOOOOOOOOOO	GTTGTATGGTTAAGTGACTAAGCGTACACGGTGGATGCCTTGGCAGTCAGAGGCGATGAAGGACGTAGTAACTTGCGATAAGCGTAGATTAGGCAGTAACAGCCACTTGAGTCTACGATTTCCGAATGGGGAAACCCACGTGCATAAGCACGTATCCTTACCTGAATACATAGGGTAAGGAGGCAAACCGGGGGAACTGAAACATCTAAGTACCCCGAGGAGAAGAAATCAACAGAGATTCCGAAAGTAGCGGCGAGCGAAATTGGACTAGCCCTTAAGCTTTTAATGATGCAGGTGAAGCCTCTGGAAAGTGGCGCAATAAAGGGTGATAGCCCCGTAACTGTTCCATCATTATAAGTGAAATCGAGTAAGGCGGGACACGTGTTATCCTGTCTGAAC…
VANGNB10_RS17575	-	NZ_LK021130.1	2617678	2617753	76	-	tRNA	<10 TAs	-			OOOOOOO	GGGGTTATAGCTCAGCTGGGAGAGCGCCTGCCTTGCACGCAGGAGGTCTGCGGTTCGATCCCGCATAGCTCCACC
VANGNB10_RS17580	-	NZ_LK021130.1	2617798	2617874	77	-	tRNA	<10 TAs	-			OOOOOOOO	GGGTCTGTAGCTCAGGTGGTTAGAGCGTTCGCCTGATAAGCGAGAGGTCGGTGGTTCAAGTCCACTCAGACCCACC
VANGNB10_RS17585	-	NZ_LK021130.1	2617931	2619485	1555	-	rRNA		-			OOOOOOOOOOOOOOOOOOOOOOOOOOOOOOOOOOOOOOOOOOOOOOOOOOOOOOOOOOOOOOOOOOOOOOOOOOOOOOOOOOOOOOOOOOOOOOOOOOOOOOOOOOOOOOOOOOOOOOOOOOOOOOOOOOOOOOOOOOOOOOOOOOOOOOOOOOOO	TTAATTGAAGAGTTTGATCATGGCTCAGATTGAACGCTGGCGGCAGGCCTAACACATGCAAGTCGAGCGGCAGCACAGAGGAACTTGTTCCTTGGGTGGCGAGCGGCGGACGGGTGAGTAATGCCTAGGAAATTGCCCTGATGTGGGGGATAACCATTGGAAACGATGGCTAATACCGCATGATGCCTACGGGCCAAAGAGGGGGACCTTCGGGCCTCTCGCGTCAGGATATGCCTAGGTGGGATTAGCTAGTTGGTGAGGTAATGGCTCACCAAGGCGACGATCCCTAGCTGGTCTGAGAGGATGATCAGCCACACTGGAACTGAGACACGGTCCAGACTCCTACGGGAGGCAGCAGTGGGGAATATTGCACAATGGGCGCAAGCCTGATGCAGCCAT…
VANGNB10_RS17595	-	NZ_LK021130.1	2621615	2621699	85	-	tRNA	<10 TAs	-			OOOOOOOO	GCCGGTGTGGTGAAATTGGTAGACACGACGGATTCAAAATCCGTTTCCTTCGGGAGTGGCGGTTCAAGTCCGCCCACCGGTACC
VANGNB10_RS17695	-	NZ_LK021130.1	2645202	2645456	255	-	protein_coding		BolA-like protein	annotated gene	core (100)	OOOOOOOOOOOOOOOOOOOOOOOOOX	GTGGATAGCGCAAAAGTACAACAGTTATTAGAACAAGCACTAAACCTTGAAGAGATCCACGTCAAAGGTGAAGGTAGCCACTATGAAGTTATCGCTGTTGATGCTTGTTTTGCAGGGATGAGTCGCGTTAAAAAACAACAACTTATTTATGCTCCACTGATGGAGTACATTCAAAGAAACGACATTCATGCCCTTTCTATTAAAGCGTTCACACCAACAGAGTGGGCTCGTGATAAAAAGTTGATGTCGCTGTA
VANGNB10_RS17855	-	NZ_LK021130.1	2675374	2675667	294	+	protein_coding		DUF2607 domain-containing protein	annotated gene	core (95)	OOOOOOOOOOOOOOOOOOOOOOOOOOOOOO	TGTTTACCCGTCTACGTTGCCCCCATTACCGAGCTCAAAGCATTGCATTATGTGCCATGCTGCTGATGCTATGGTTGAATGTCGCTTATGTAGATCATCACCTCGATACTAATCCTGCGCATCACGCGCAGCATCATTGCCAACTTTTTTCTGGCTTTCAAAATGGTCTAAGCAGTGCGCTGCCTATCCTTCCTGTCATTAGTGGCAGCGAAATTCGATCATCAGTAGAGAAAACTCAGCGTCGCCCGTCAGTTCATTACGCTTATCTTGCTCGCTCACCTCCTCACTTTTAG
VANGNB10_RS17965	rplQ	NZ_LK021130.1	2696271	2696657	387	-	protein_coding		50S ribosomal protein L17	ribosomal protein	core (100)	OOOOOOOOOOOOOOOOOOOOOOOOOOOOOOOOOOOOOOO	ATGCGCCATCGTAAGAGTGGTCGTCAACTCAACCGCAACAGCAGTCATCGCAAAGCGATGTTCAGCAACATGGCTAGCTCTCTAGTACGTCATGAAGTTATCAAGACTACTTTGCCAAAAGCAAAAGAGCTACGTCGCGTCGTTGAGCCTTTGATTACACTAGCTAAGACTGACAGTGTTGCAAACCGTCGTCTAGCATTTGCTCGCACTCGTGATAACGAAGTTGTGGCAAAACTATTTAACGAACTAGGTCCACGTTTTGCAGCTCGCCAAGGCGGCTACACACGTATCCTAAAGTGCGGTTTCCGTACTGGTGATAAAGCTCCAATGGCATACATTGAGCTTGTCGATCGCCCAGAAGTAGCTATAGAAGCTGCTGCTGAGTA
VANGNB10_RS17975	rpsD	NZ_LK021130.1	2697700	2698320	621	-	protein_coding		30S ribosomal protein S4	ribosomal protein	core (100)	OOOOOOOOOOOOOOOOOOOOOOOOOOOOOOOOOOOOOOOOOOOOOOOOOOOOOOOOOOOOOO	ATGGCAAGATATTTGGGTCCTAAGCTGAAGCTTAGCCGCCGCGAAGGTACTGACTTGTTCCTTAAGTCAGGCATTCGTGCGATTGATACCAAGTGTAAAATTGACAACGCACCAGGTGTACACGGCGCTCGTCGCGGTCGTCTATCTGAGTACGGTGTTCAGCTTCGTGAGAAGCAAAAAGTTCGTCGTATTTATGGCGTTCTAGAAAAACAATTCCGTAACTACTACAAAGAAGCTGCACGTCTTAAAGGCAATACTGGTGAAAACCTACTTCAGCTTCTTGAAGGTCGTCTTGATAACGTAGTTTACCGCATGGGCTTTGGCGCTACTCGCGCAGAAGCACGTCAGCTAGTAAGCCACAAAGCTATCCTAGTTAACGGTAAAGTTGTAAACGTTCCT…
VANGNB10_RS17980	rpsK	NZ_LK021130.1	2698348	2698737	390	-	protein_coding		30S ribosomal protein S11	ribosomal protein	core (100)	OOOOOOOOOOOOOOOOOOOOOOOOOOOOOOOOOOOOOOO	ATGGCAAAACAACCAACTCGCGCACGTAAGCGTGTACGCAAGCAAGTTGCTGATGGCGTAGCGCACATCCATGCATCTTTCAATAACACAATCGTAACTATCACAGACCGTCAAGGTAATGCTCTAGCTTGGGCAACTGCTGGTGGTTCTGGTTTCCGCGGTTCTCGTAAGTCTACTCCGTTCGCTGCACAGGTTGCTGCTGAGCGTTGTGCTGAAATGGCTAAAGAATACGGCCTTAAGAACCTAGAGGTTATGGTTAAGGGTCCAGGTCCAGGTCGTGAATCAACTGTTCGCGCACTGAACGCTGCTGGTTTCCGTATCACTAACATTGTTGATGCGACACCAATCCCTCATAACGGTTGTCGTCCACCTAAGAAACGCCGCGTATA
VANGNB10_RS17990	rpmJ	NZ_LK021130.1	2699262	2699375	114	-	protein_coding	<10 TAs	50S ribosomal protein L36	ribosomal protein	core (100)	OOOOOOOOOOOO	ATGAAAGTTCGTGCTTCCGTTAAAAAAATCTGTCGTAACTGTAAAGTAATCAAGCGTAACGGCGTCGTTCGCGTGATTTGCAGTGAGCCAAAGCACAAGCAGCGCCAAGGCTA
VANGNB10_RS18000	rplO	NZ_LK021130.1	2700758	2701192	435	-	protein_coding		50S ribosomal protein L15	ribosomal protein	core (100)	OOOOOOOOOOOOOOOOOOOOOOOOOOOOOOOOOOOOOOOOOOO	ATGCGTTTGAATACTCTATCACCGGCTGCTGGTTCTAAGCACGCTCCTAAGCGTCTAGGCCGTGGTATCGGTTCTGGCCTTGGTAAAACAGGTGGCCGCGGTCACAAAGGTCAAAAGTCACGTTCTGGCGGTACAGTTCGTCCAGGTTTTGAAGGCGGTCAAATGCCTCTAAAACAACGTCTACCTAAATTCGGTTTCACTTCTCGTAAGAGCCTAGTGTCTGCTGAAATTCGTCTAGCTGAGCTAGCGAAAGTTACGGGTGACGTGGTCGATCTAAACAGCTTGAAAGCAGCTAACCTAATCACTAAGAACATCGAAAATGTTAAAGTTGTTCTTTCTGGTGAGATTAGCAAAGCAGTGACTGTGAAAGGTCTTCGCGTGACTAAAGGCGCTAAAGCT…
VANGNB10_RS18010	rpsE	NZ_LK021130.1	2701380	2701880	501	-	protein_coding		30S ribosomal protein S5	ribosomal protein	core (100)	OOOOOOOOOOOOOOOOOOOOOOOOOOOOOOOOOOOOOOOOOOOOOOOOOO	ATGGCTAAAGAACAACAACAAGCTAGTGATTTGCAAGAAAAATTAATCGCAGTTAACCGTGTTTCTAAAACGGTTAAAGGTGGTCGAATCATGAGCTTTACTGCACTAACTGTAGTTGGTGACGGTAATGGTCGCGTAGGTTTCGGATACGGCAAAGCTCGTGAAGTACCTGCAGCGATTCAAAAAGCAATGGAAAAAGCGCGTCGTAACATGGTTACTATCGCTCTTAACGAAGGCACTCTTCACCACGCGGTGAAAGGTCGTCACTCGGGCTCTAAAGTTTACATGCAGCCAGCTGCAGAAGGTACAGGTGTTATCGCCGGTGGTGCGATGCGTGCTGTACTAGAAGTTGCCGGTGTACATAACGTACTTGCGAAAGCGTACGGTTCTACTAACCCA…
VANGNB10_RS18015	rplR	NZ_LK021130.1	2701895	2702248	354	-	protein_coding		50S ribosomal protein L18	ribosomal protein	core (100)	OOOOOOOOOOOOOOOOOOOOOOOOOOOOOOOOOOO	ATGGATAAGAAAGCATCTCGCATCCGTCGTGCTACACGCGCACGTCGTAAGATTGCTGAACTGGGTGCAACTCGCCTAGTAGTACACCGTACTCCTCGTCACGTGTACGCTCAGGTTATCGCATCAAACGGCTCTGAGGTTATCGCAGCAGCTTCTACTGTAGAAAAAGCGATCCGTGAGCTAGTTAAGAACACCGGTAACGTAGACGCAGCTAAAGCGGTAGGTAAAGCTATTGCAGAACGCGCTCTTGAAAAAGGCGTATCAGCTGTTGCGTTTGATCGTTCTGGTTTCCAATACCACGGTCGAGTAGCGGCGCTAGCAGAATCTGCTCGCGAAGCTGGTCTGAAATTCTA
VANGNB10_RS18030	rpsN	NZ_LK021130.1	2703224	2703529	306	-	protein_coding		30S ribosomal protein S14	ribosomal protein	core (100)	OOOOOOOOOOOOOOOOOOOOOOOOOOOOOOO	ATGGCTAAACAATCAATGAAAGCACGTGAAGTAAAACGTGCAAAGCTAGTAGCTAAGTTCGCAGAAAAGCGTGCAATGCTAAAAGCTACCATCAGCGATGTAAACGCATCTGAAGAAGATCGTTGGAACGCAGTTCTTAAACTGCAAGCTCTTCCACGTGATTCAAGTGCTTCACGTCAGCGCAACCGTTGCAACCAAACTGGTCGTCCACACGGTTTCCTACGTAAGTTCGGTCTAAGCCGCATCAAAGTTCGCGAAGCTTGCATGAAAGGCGAGATTCCTGGACTTCGTAAGGCTAGCTGGTA
VANGNB10_RS18040	rplX	NZ_LK021130.1	2704111	2704428	318	-	protein_coding		50S ribosomal protein L24	ribosomal protein	core (100)	OOOOOOOOOOOOOOOOOOOOOOOOOOOOOOOO	ATGGCAGCTAAAATCCGTCGTAATGACGAAGTAATCGTTCTTGCTGGTAAAGATAAAGGCAAGAAAGGTAAAGTAACTAAGGTTCTCGTAACTGGTAAAGTTATCGTTGAAGGTATCAACCTTGTTAAGAAACACCAAAAGCCGGTTCCGGCTCTAGGTCAACAAGGTGGCATCGTTGAACAAGAAGCAGCTATTGATGCTTCTAACGTTGCAATCTTTAACGCAGCAACTGGTAAAGCGGACCGTATCGGTTTCCGTTTTGAAGACGGCAAAAAAGTTCGTTTCTTCAAATCTAACGGTGAAATCGTTTCTAACTA
VANGNB10_RS18045	rplN	NZ_LK021130.1	2704441	2704812	372	-	protein_coding		50S ribosomal protein L14	ribosomal protein	core (100)	OOOOOOOOOOOOOOOOOOOOOOOOOOOOOOOOOOOOO	ATGATCCAAATGCAAAGTACACTTGATGCAGCTGATAACTCAGGCGCGCGCAAGGTAATGTGTATTAAGGTTCTGGGTGGCTCTCACCGCCGTTATGCACATATCGGTGACATCATCAAAGTTACAGTGAAGGAAGCAATTCCTCGCGGTAAAGTTAAAAAAGGTGATGTACTGAAGGCGGTGGTAGTTCGCACCCGTAAAGGCGTACGTCGTCCAGACGGTTCTGTCATTCGCTTCGACCGTAATGCTTGCGTATTGTTGAACAATAATACAGAGCAACCTATCGGTACACGTATCTTTGGTCCAGTGACTCGTGAACTTCGCAATGCGAAATTTATGAAAATCGTGTCACTAGCACCTGAAGTTCTGTA
VANGNB10_RS18055	rpmC	NZ_LK021130.1	2705228	2705418	191	-	protein_coding		50S ribosomal protein L29	ribosomal protein	core (100)	OOOOOOOOOOOOOOOOOOO	ATGAAAGCACTAGATCTACGCGCAAAAAGCGCTGAAGAGCTTAACGCTGAGCTACTGAATTTGCTACGTGAACAGTTCAACTTGCGCATGCAAGCTGCAACTGGTCAACTACAGCAAACTCATACTTTGAAAGCTGTACGCCGTGATATCGCACGCGTTAAAACTGTTTTGACTGAGAAGGCAGGCGAAT
VANGNB10_RS18060	rplP	NZ_LK021130.1	2705419	2705828	410	-	protein_coding		50S ribosomal protein L16	ribosomal protein	core (100)	OOOOOOOOOOOOOOOOOOOOOOOOOOOOOOOOOOOOOOOOO	ATGCTACAACCTAAACGCACTAAGTTCCGTAAGGTTCATACTGGTCGCAACCGCGGTCTAGCTAAAGGTACTGACGTAAGCTTCGGTACATTTGGTCTTAAAGCCGTTGGACGTGGTCGTCTAACTGCTCGTCAGATCGAAGCGGCACGTCGTGCAATGACACGTCATGTTAAGCGTCAAGGTAAAATCTGGATCCGTGTGTTCCCAGATAAGCCAATCACTGAAAAACCACTAGAAGTTCGTCAAGGTAAGGGTAAAGGTAACGTTGAGTACTGGGTAGCCCAAATCCAACCTGGTAAGGTTATGTACGAAATGGACGGTGTACCTGAAGAATTGGCACGTGAAGCGTTCCGCCTAGCGGCTCGTAAACTGCCATTCAAAACTACATTCGTAATTAAA…
VANGNB10_RS18070	rplV	NZ_LK021130.1	2706558	2706890	333	-	protein_coding		50S ribosomal protein L22	ribosomal protein	core (100)	OOOOOOOOOOOOOOOOOOOOOOOOOOOOOOOOO	ATGGAAGCTATTGCTAAACATAACTTTGCTCGCATTTCTCCTCAGAAAGCTCGCTTAGTTGCAGATCTAATCCGTGGTAAATCTGTGGATCAGGCTCTTGAAATCCTAACTTTCAGCAACAAAAAAGCGGCTGTATTAGTTAAGAAAGTTCTAGAGTCAGCTATCGCTAACGCAGAACACAACGAAGGTGCAGATATCGACGATCTTAATGTCGCTAAAATCTTCGTAGATGAGGGCCCGGTCATGAAGCGTATTATGCCTCGTGCAAAAGGCCGTGCGGATCGTATCTTGAAGCGTTCAAGCCACATCACTGTTGTTGTAGCAGACCGCTA
VANGNB10_RS18080	rplB	NZ_LK021130.1	2707200	2708024	825	-	protein_coding		50S ribosomal protein L2	ribosomal protein	core (100)	OOOOOOOOOOOOOOOOOOOOOOOOOOOOOOOOOOOOOOOOOOOOOOOOOOOOOOOOOOOOOOOOOOOOOOOOOOOOOOOOOOO	ATGGCTATTGTTAAATGTAAGCCGACTTCCCCTGGTCGTCGTCACGTCGTTAAAGTTGTTAACGCTGACCTACACAAGGGTAAGCCATACGCACCTCTTCTAGAGAAAAACTCTAAGAATGGTGGTCGTAACAACAACGGTCGTATCACAGTACGTCATATCGGTGGTGGTCATAAGCAACACTATCGTTTGGTTGACTTCAAACGTACTAAAGATGGCATCCCAGCGAAAGTTGAGCGTCTAGAATACGATCCAAACCGTAGCGCAAATATCGCTCTAGTTCTGTACGCAGACGGCGAGCGTCGTTACATTATCGCACCTAAAGGTGTTCAAGCTGGTGATACAATCCAGTCTGGTGTTGATGCGCCAATTAAAGCAGGTAACACTCTGCCAATGCGC…
VANGNB10_RS18090	rplD	NZ_LK021130.1	2708344	2708942	599	-	protein_coding		50S ribosomal protein L4	ribosomal protein	core (100)	OOOOOOOOOOOOOOOOOOOOOOOOOOOOOOOOOOOOOOOOOOOOOOOOOOOOOOOOOOOX	ATGGAATTGATGGTTAAAGGTGCTAACGCACTAACTGTTTCCGAAACTACTTTCGGACGTGAGTTCAACGAAGCCCTTGTACATCAAGTAGTTGTTGCGTATGCAGCAGGTGCTCGTCAAGGTACTCGTGCTCAAAAGACACGTTCAGAAGTTTCTGGCGGTGGCGCTAAGCCATGGCGTCAAAAAGGTACTGGCCGTGCACGTGCTGGTACAATTCGTAGCCCAATCTGGCGTACAGGTGGTGTTACTTTTGCTGCGAAACCACAAGATCACAGCCAAAAAGTAAACAAAAAAATGTACCGCGGTGCTATGAAGAGCATTCTTTCTGAACTAGTTCGTCAAGAGCGTTTAATCGTTGTTGATAACTTCTCAGTAGAAGCACCAAAAACTAAAGAGCTA…
VANGNB10_RS18430	-	NZ_LK021130.1	2782406	2782696	291	-	protein_coding		10 kDa chaperonin	annotated gene	core (100)	OOOOOOOOOOOOOOOOOOOOOOOOOOOOO	ATGAACATTCGTCCATTACACGACCGAGTTATCGTTGAACGCCAAGAAGTTGAATCTAAATCTGCTGGTGGCATTGTTCTAACAGGTTCCGCTGCAGAGAAATCGACTCGCGGCGTCATCTTAGCAGTAGGCAAAGGCCGAATCCTTGAAAATGGTTCGGTACAACCGCTGGATGTCAAAGTAGGTGATACGGTTATTTTTGCAGAAAGCTACGGTACTAAAACGGAAAAGATCGACGGTAAAGAAGTGCTCATTATGTCTGAAAACGACATCATGGCGATTGTCGAGTA
VANGNB10_RS18440	-	NZ_LK021130.1	2783683	2784021	339	+	protein_coding		DUF3135 domain-containing protein	annotated gene	core (98)	OOOOOOOOOOOOOOOOOOOOOOOOOOOOOOOOOO	TGGAGCCCCCTCAAAAACAGGCCTTACCTTCTTTTGATGAGTTGGTTGAACTTGCCAAACATAATCCAGATGCCTTTACGCAACTGAAAAAAGATATCTGTGAAGAGATGATCCTCTCCTCTTCCAACAACATGCAAGACAGGTTATGGGCTCAGCAAAGTCACATTGACTTGGTGGTGAGCCAATGCAAAAACCCTGTCCATGCTAATGTTATGCTGATGCGTGAGCTCGGCGAACAGATGATGAAATTTAGAAATGCCTTAGATGGCGAATCGGCGCGCACTCAACCGAGCGCGACCATCATTCCATTTGTGCCGCGCCACAGCGACTGGCGTTAA
VANGNB10_RS18450	-	NZ_LK021130.1	2784541	2784888	348	-	protein_coding		5-carboxymethyl-2-hydroxymuconate isomerase	annotated gene	core (100)	OOOOOOOOOOOOOOOOOOOOOOOOOOOOOOOOOOO	ATGCCCAACCTTGTTATGGAATACTCGAACTCTGTGGATGAACGTGTGAATGTTCAAGGGTTATTGGAAGATCTTCACCAAGTCGCACTTCGCTGCGGATTATTTGACGCTGACTCAGTGAAATCACGGGCGCTACGCTGCCACCATTGGTGCATTGGTGAAGAGGGCGACAGTGTTGATTTTATTCACCTCAGCTTTGATTTACTGTCAGGGCGGACACCTGAACAAAAAAGAGAGTTGTCACGTCAATTAATGACGGTATTGCAACAGCAAGCTAGTCAAGTCAGGAGTCTGACCGTGAATGTGCGTGATATGGATAAAGATTGCTTCCAAAAGGTTGTAAATTA
VANGNB10_RS18800	-	NZ_LK021130.1	2867568	2868106	539	-	protein_coding		hypothetical protein	unknown function	unique (15)	OOOOOOOOOOOOOOOOOOOOOOOOOOOOOOOOOOOOOOOOOOOOOOOOOOOOOO	ATGCAGGTTGAAGTTACAGGTCCCCCATGCTCTGGTAAGTCTTATTACTTAAAGGGAGAAGCTAACCTTTTGTCTAAAAATAAGCTTAGTAAATTCTACTTTTTTTGGGTGGGAGGTGGGACTTTAAGTTATTCCGAGTTGATTTTATTAATAAGACTATGTTCGCAAGAAAAAGTATCATTTATATTTAAACTTAACATATTTTATAATGCATTAATAAAGTTCGGGGTTTTCCATAAGAGCATAAATAATAGTAATAATAATGTGGTTGATGAAGGCATATCCCATCTGGCATTCAATTTTTTAGAAGCAAAATACACTGATTTAGAATTGCTCGTGAAAGATAGATTACCGCTTGTTCATGTGAAAATTATTGTAAATATAGATGATAATATTTTG…
VANGNB10_RS18840	-	NZ_LK021130.1	2876873	2877121	249	+	protein_coding		hypothetical protein	unknown function	accessory (43)	OOOOOOOOOOOOOOOOOOOOOOOOO	TGAAAAAAACAGCAATCGCACTATTAGCATCTTTTGCTTTTGGTGGCGTAGCGATGGCTGCTGTTGAAGAGACAACAACAGCGTCAACCACTGGCGGAGCCGCTGGCGGCACAGCAGCGACAACGGCAGCAGTAGGTACAGTAACGGCAACGTCTGTAGCTATCGGTGGTGCACTTGTAGCGGGTGTAGTAGTTGCAGCAAGCAATTCAGGTACTTCTACTACCACTACAGTAACCGCAGCGCAATAA
VANGNB10_RS19215	-	NZ_LK021130.1	2951235	2951454	220	+	protein_coding		Prophage CP4-57 regulatory protein (AlpA)	annotated gene	accessory (29)	OOOOOOOOOOOOOOOOOOOOOO	AGATACTCTCCTCCACCTATAGATAAGCGCGGAGCACTTCTCTGTGCCTACCGTGAATCTGAACGTTTTGTAAAAGAAAACGAGCGAGAGCGCATAACATCGATTAGCAGAACAACTTGGTGGAGACTGGAAAAAGCTGGTCAAGTACCCAAAAGGAAAAGAATTGGAGGAAGCACGGTCTGGTTGCTGTCAGACATTCTAGCTTGGATGCAAAAGTAA
VANGNB10_RS19220	-	NZ_LK021130.1	2951943	2952260	318	+	protein_coding		IS66 family insertion sequence hypothetical protein	transposase	unique (3)	OOOOOOOOOOOOOOOOOOOOOOOOOOOOOOOO	TGGCAAAACGACGCACCAACCTAGAATGGCAATCACTGTTTGAACAATATGAAAGCAGCAGTGTTACCCAACGCGCTTTTTGCGAAGAGCATGGACTGAGTTTATCCACGTTCTTCGCCAAGCGGCGTCAACTCCAAACAGTAAACCAATCGGAATTTGTCGGATTTGTTAAAGCCGAAATCGTCGAAAAGACAACCAAGTATCAGGCCCAGATAGCTACGGCTAACATGACACTTCTCATCAATGATGTGGAGCTGAGCATTCCTCAAGGTACGCCAGCGACCTATCTTGCTGAACTCATTGGAGCGTTGTCATGA
VANGNB10_RS19225	tnpB	NZ_LK021130.1	2952261	2952610	350	+	protein_coding		IS66 family insertion sequence element accessory protein TnpB	transposase	unique (3)	OOOOOOOOOOOOOOOOOOOOOOOOOOOOOOOOOOO	AGGTATGCTCAGCGCTCCAGACATTTACCTTTATCGTGAAAGCGTCGATTTTAGAAAGTCCATCAACGGTCTTGCAGCGATTATCGAAAATGATACGGACTTACCTCTTGGCAGCGGTGCGCTGTTCCTGTTTACCAATAAACAGCGCGATAAGATTAAGGTACTGTACTGGGATAAAACAGGCTTCGCCCTCTGGTATAAACGCCTTGAAAAAGCCAAGTATAAGTGGCCTTCAAAAGAGAAAAATCAGGTGTTTACCCTCACTCAATTTGAGCTTGATAGACTGCTTTCTGGCTTCACAATTATCGGCCATGAACCCGTAAAAATAAACGATTTTACAATGAGCTAA
VANGNB10_RS19230	-	NZ_LK021130.1	2952670	2954211	1542	+	protein_coding		IS66-like element ISVa5 family transposase	transposase	unique (3)	OOOOOOOOOOOOOOOOOOOOOOOOOOOOOOOOOOOOOOOOOOOOOOOOOOOOOOOOOOOOOOOOOOOOOOOOOOOOOOOOOOOOOOOOOOOOOOOOOOOOOOOOOOOOOOOOOOOOOOOOOOOOOOOOOOOOOOOOOOOOOOOOOOOOOOOOOO	TGGAAAAGACGCCAAATATCAACCCAGAAAGCCAAGATATTGCCGAGCTACAAGCGATGGTGAAAGCCCTGATGCTCTCGCAAGAGCAGAAGGAATCGCAATGGCAACAAGAGCGACAATCGCTGCTTGAACAACTCAAACTCGCCTTCGACCGCCAGTTCGCTAAACGCTCGGAGGCGTTAAAGCCTTACGATGAATCACAAGGTGACCTCTTCAACGAAGCGGAATGTGAAGCCGTTAAGGAAGAAGAAGTTGAGGTGACAACCACGATCACAACGAAAAAGCGTGGTAAACGTAAACCTCTGCCTAAGACCTTACCTCGTGAGGTTATCGAACTCGATTTAGACGACCATGAAAAGCAGTGTTCTTGTTGTAATCATGGCCTGCATAAAATCGGTG…
VANGNB10_RS19495	-	NZ_LK021130.1	3017782	3018096	315	+	protein_coding		Helix-turn-helix domain protein	annotated gene	accessory (26)	OOOOOOOOOOOOOOOOOOOOOOOOOOOOOOOO	TGTCGTTCGACAACCCAATCCCAATACGCCTCAAAGAAGCGCGTAAAAAAGCCAAGCTCTCACAAAAAATGTTGGGAGTTCGCATAGGTATGGATGAAAGTTCAGCTAGTCCTAGGATGAATCAATACGAAAAGGGAAAACACACACCTGACGTCCACACGCTTAAGCTGATTGCTGATGAGCTTGGGGTGCCTTTGAATTACTTCTTTTGTGAAGATGATGTTTCTGCTGAATTAGCGATACTAATAAACCAACTTTCAAAAAAAGAAAGAAAAGCTCTCTTGGAATCTATCCAAAAATTAAGTCCTTCATAA
VANGNB10_RS19550	-	NZ_LK021130.1	3030471	3030547	77	-	tRNA	<10 TAs	-			OOOOOOOO	CGGTGAATAGCGCAGCTTGGTAGCGCATCTGGTTTGGGACCAGAGGGTCGGGGGTTCGAATCCCTCTTCACCGACC
VANGNB10_RS19555	-	NZ_LK021130.1	3030604	3030679	76	-	tRNA	<10 TAs	-			OOOOOOOO	GTGGCTATAGCTCAGTTGGTAGAGCCCCGGATTGTGATTCCGGTTGTCGCGAGTTCAAGTCTCGTTAGCCACCCC
VANGNB10_RS19560	-	NZ_LK021130.1	3030755	3030831	77	-	tRNA	<10 TAs	-			OOOOOOO	CGGTGAATAGCGCAGCTTGGTAGCGCATCTGGTTTGGGACCAGAGGGTCGGGGGTTCGAATCCCTCTTCACCGACC
VANGNB10_RS19565	-	NZ_LK021130.1	3030980	3031055	76	-	tRNA	<10 TAs	-			OOOOOOOO	GTGGCTATAGCTCAGTTGGTAGAGCCCCGGATTGTGATTCCGGTTGTCGCGAGTTCAAGTCTCGTTAGCCACCCC
VANGNB10_RS19570	-	NZ_LK021130.1	3031099	3031175	77	-	tRNA	<10 TAs	-			OOOOOOOO	GCGCCCGTAGCTCAGCTGGATAGAGCGTTGGCCTCCGGAGCCAAAGGTCGAAGGTTCGAATCCTTTCGGGCGCGCC
VANGNB10_RS19600	-	NZ_LK021130.1	3039102	3039353	252	+	protein_coding		Membrane fusogenic activity	annotated gene	core (100)	OOOOOOOOOOOOOOOOOOOOOOOOO	TGTTTGACCCTAAAAAACTTGAGCAAATTGCCAAACAAATTCACGATTCAATGCCTCAACCCGTAAAAGATTTGGGTGCCGACGTTGATCAAAAAATCCGCCAAGTGATCCAAGGCCAATTAAATAAATTGGACGTGGTGAGCCGTGAAGAATTTGATGTACAGACTCAAGTATTGATGCGTACTCGCCAAAAGCTCACTGAAATGGAGCAAAAATTGGCCGAGTTAGAAGCGAAAATCACCGCCAAATAA
VANGNB10_RS19640	-	NZ_LK021130.1	3046350	3047048	699	+	protein_coding		putative GTP-binding protein EngB	annotated gene	core (100)	OOOOOOOOOOOOOOOOOOOOOOOOOOOOOOOOOOOOOOOOOOOOOOOOOOOOOOOOOOOOOOOOOOOOOO	TGAGCGTAAAAATTCATTATCAAAACACGCATTTCATTACCAGTGCGCCTGACATTCGTCATCTACCTGATGATGAAGGAATCGAAATTGCGTTTGCAGGACGCTCCAATGCAGGTAAGTCGAGTTCGTTGAATCGCTTAACGAATCAGAAGAGCTTGGCTAAAACCAGTAAAACTCCGGGTCGAACCCAACTGATCAACCTATTTAAAGTCACTGAAGGTTGTCATATTGTGGATTTACCGGGCTATGGTTTTGCTCAAGTTCCTTTGGAACTGAAGAAAAAATGGCAAAAATCATTAGGTGAATACCTACAAAAGCGTAAGAGCTTAAAAGGGCTGGTTGTGCTAATGGACATTCGCCATCCGATGAAAGATCTCGACCAACAATTGATTTCTTGGG…
VANGNB10_RS20870	-	NZ_LK021130.1	3050594	3050744	151	-	protein_coding	<10 TAs	hypothetical protein	unknown function	core (95)	OOOOOOOOOOOOOOOO	ATGAACAGAGTTATCCACAGAATGTCATTTGCGGTGGTGGACAAATCAGCAAAATGTTTCGTTGCTCAAGGTGCATTGGCGTGGAATCCTCAAGACAGTCATGGCATCCTTAGTCATTACATTTCGTACTCGCTTTGGATTGCAAAAGAC
VANGNB10_RS19825	thiS	NZ_LK021130.1	3086692	3086901	210	-	protein_coding		Sulfur carrier protein ThiS	sulphur relay system	core (100)	OOOOOOOOOOOOOOOOOOOOO	ATGTCAGATATAACCATCAAGATTAATCAGCAGTTTCATCAAGTTTCAGCGGGAACCAGTATTGCGGATCTCACCAAACTGCTTTCGATCACGATTACCGGTTGCGTGTTTGCCCTGAATCAGAGCGTAGTGCCGCGTAGTGCGTGGTCAACGACCCTATTAAGTGAAGGCAACCAAATATCGCTGTTTCAAGCCATTGCAGGAGGCTA
VANGNB10_RS19850	-	NZ_LK021130.1	3091928	3092004	77	-	tRNA	<10 TAs	-			OOOOOOOO	AGGGGTGTAGCTCCAACTGGCAGAGCAGCGGATTCCAAATCCGCGTGTTGGGAGTTCGAATCTCTCCACCCCTGCC
VANGNB10_RS19855	-	NZ_LK021130.1	3092065	3092141	77	-	tRNA	<10 TAs	-			OOOOOOO	GGAGCGGTAGTTCAGTTGGTTAGAATACCGGCCTGTCACGCCGGGGGTCGCGGGTTCGAGTCCCGTCCGCTCCGCC
VANGNB10_RS19860	rrf	NZ_LK021130.1	3092171	3092286	116	-	rRNA	<10 TAs	-			OOOOOOOOOOOO	CTTGGCGACCATAGCGTTGTGGACCCACCTGACTCCATGCCGAACTCAGAAGTGAAACACAACAGCGCCGATGGTAGTGTGGGGTCTCCCCATGTGAGAGTAGGACATCGCCAGG
VANGNB10_RS19865	-	NZ_LK021130.1	3092353	3095271	2919	-	rRNA		-			OOOOOOOOOOOOOOOOOOOOOOOOOOOOOOOOOOOOOOOOOOOOOOOOOOOOOOOOOOOOOOOOOOOOOOOOOOOOOOOOOOOOOOOOOOOOOOOOOOOOOOOOOOOOOOOOOOOOOOOOOOOOOOOOOOOOOOOOOOOOOOOOOOOOOOOOOOOOOOOOOOOOOOOOOOOOOOOOOOOOOOOOOOOOOOOOOOOOOOOOOOOOOOOOOOOOOOOOOOOOOOOOOOOOOOOOOOOOOOOOOOOOOOOOOOOOOOOOOOOOOOOOOOOOOOOOOOOOOOOOOOOOOOOOOOOO	GTTGTATGGTTAAGTGACTAAGCGTACACGGTGGATGCCTTGGCAGTCAGAGGCGATGAAGGACGTAGTAACTTGCGATAAGCGTAGATTAGGCAGTAACAGCCACTTGAGTCTACGATTTCCGAATGGGGAAACCCACGTGCATAAGCACGTATCCTTACCTGAATACATAGGGTAAGGAGGCAAACCGGGGGAACTGAAACATCTAAGTACCCCGAGGAGAAGAAATCAACAGAGATTCCGAAAGTAGCGGCGAGCGAAATTGGACTAGCCCTTAAGCTTTTAATGATGCAGGTGAAGCCTCTGGAAAGTGGCGCAATAAAGGGTGATAGCCCCGTAACTGTTCCATCATTATAAGTGAAATCGAGTAAGGCGGGACACGTGTTATCCTGTCTGAAC…
VANGNB10_RS19870	-	NZ_LK021130.1	3095623	3095698	76	-	tRNA	<10 TAs	-			OOOOOOOO	GGGCGATTAGCTCAGTTGGGAGAGCACCTGCCTTACAAGCAGGGGGTCACTGGTTCGAACCCGGTATCGCCCACC
VANGNB10_RS19875	-	NZ_LK021130.1	3095730	3095805	76	-	tRNA	<10 TAs	-			OOOOOOOO	GGGTCGTTAGCTCAGTTGGTAGAGCAGTTGACTTTTAATCAATTGGTCGCAGGTTCGAATCCTGCACGACCCACC
VANGNB10_RS19880	-	NZ_LK021130.1	3095825	3095900	76	-	tRNA	<10 TAs	-			OOOOOOO	GTCCCGTTCGTCTAGAGGCCTAGGACACCGCCCTTTCACGGCGGTAACAGGGGTTCGACTCCCCTACGGGATACC
VANGNB10_RS19885	-	NZ_LK021130.1	3095980	3097534	1555	-	rRNA		-			OOOOOOOOOOOOOOOOOOOOOOOOOOOOOOOOOOOOOOOOOOOOOOOOOOOOOOOOOOOOOOOOOOOOOOOOOOOOOOOOOOOOOOOOOOOOOOOOOOOOOOOOOOOOOOOOOOOOOOOOOOOOOOOOOOOOOOOOOOOOOOOOOOOOOOOOOOOO	TTAATTGAAGAGTTTGATCATGGCTCAGATTGAACGCTGGCGGCAGGCCTAACACATGCAAGTCGAGCGGCAGCACAGAGGAACTTGTTCCTTGGGTGGCGAGCGGCGGACGGGTGAGTAATGCCTAGGAAATTGCCCTGATGTGGGGGATAACCATTGGAAACGATGGCTAATACCGCATGATGCCTACGGGCCAAAGAGGGGGACCTTCGGGCCTCTCGCGTCAGGATATGCCTAGGTGGGATTAGCTAGTTGGTGAGGTAATGGCTCACCAAGGCGACGATCCCTAGCTGGTCTGAGAGGATGATCAGCCACACTGGAACTGAGACACGGTCCAGACTCCTACGGGAGGCAGCAGTGGGGAATATTGCACAATGGGCGCAAGCCTGATGCAGCCAT…
VANGNB10_RS19930	atpC	NZ_LK021130.1	3108171	3108593	423	-	protein_coding		ATP synthase epsilon chain	annotated gene	core (100)	OOOOOOOOOOOOOOOOOOOOOOOOOOOOOOOOOOOOOOOOOO	ATGGCAGCAATAACCTTTCACCTAGACGTCGTCAGTGCAGAGAAGAAAATCTTCTCTGGCCAAGTCGAAACGTTTCAGGTGACCGGTAGCGAAGGTGAACTGGGAATTTTCCACGGTCACACACCGCTGCTGACCGCTATTAAGCCTGGTATGGTGCGTATCGTTAAGCTACACGGCCACGAAGAAATTATTTATGTTTCGGGTGGTATTGTCGAAGTGCAACCGGGTACTGCTACAGTACTGGCTGATACGGCAATTCGTGGTGAAGAACTAGACGCAGCTAAGGCAGAAGAAGCCAAACGCAAAGCTGAAGAGAATATTTCAAATCAGCATGGCGATATGAACTTCGCACAAGCGGCCAGTGAACTGGCTAAAGCCATGGCTCAGTTACGAGTTATC…
VANGNB10_RS00530	-	NZ_LK021129.1	43509	43883	375	-	protein_coding		Thiosulfate sulfurtransferase PspE	sulphur relay system	core (100)	OOOOOOOOOOOOOOOOOOOOOOOOOOOOOOOOOOOOO	ATGTTAAAGTCACTGATGACCAAAGCGTTATTGTGTGTAGGCCTGATCTCCAATACCTCAGATGCATTGGCATCAGAGCGCTCAACGATAGCATGGCAATGGATTGAAAATGGCGCGCTTTTAGTCGATGTTCGAACCGCAGCAGAATTCGCAGCTGGCCATATTGAAGGTGCGTTAAACTACCCACTTGATACTGTTAGCAGTGCTTTTTCTCACATCGATAAACAACAACCGATTGTGGTTTACTGCCGCAGCGGCAATCGATCGGGCCAAGCCATGGCCTATTTACTCGATCAAGGGTTCACTCAAGTACATAACGGCGGCGGTTTAGAGGAAATGATCATTCATCCTTCGGCAATAAAGCCGCTCAATTG
VANGNB10_RS01315	-	NZ_LK021129.1	246163	247041	879	-	protein_coding		HTH-type transcriptional activator AllS	annotated gene	core (100)	OOOOOOOOOOOOOOOOOOOOOOOOOOOOOOOOOOOOOOOOOOOOOOOOOOOOOOOOOOOOOOOOOOOOOOOOOOOOOOOOOOOOOOOO	ATGAACCTTTCTCAAATTGAAGCATTTTTCTCTGTCGCAGACACTGGCTCAGTCTCCGAAGCGGCGCGACAATTAGAATGTAACCGAACCAAACTCAGTATGGCGATTAAAGCGTTGGAGAAAGAGCTCGATACCGCTCTTTTTGTGCGCACCGGCAACAACCTGACCTTATCTGAAGCGGGGAAAGCAATTTATAAAGATTGTGAAAGTGTTTTGGTGACCATTGCACGTATAAAACACACCTGTACGCAAATATCACGGGGCTTCAACGCCGAGATGTGGATTGCCCGTGATGATTCTCTTCCTGATGCCTTGTGGCAAGATTTTGCACACCAGCTGAATAATCGTTTTCCCGCGACCTCGTTTAACCTTGTATTGGCTTCAAGCGGCGACTTAGCC…
VANGNB10_RS01485	ltrA	NZ_LK021129.1	292734	294206	1473	+	protein_coding		Group II intron-encoded protein LtrA	annotated gene	accessory (20)	OOOOOOOOOOOOOOOOOOOOOOOOOOOOOOOOOOOOOOOOOOOOOOOOOOOOOOOOOOOOOOOOOOOOOOOOOOOOOOOOOOOOOOOOOOOOOOOOOOOOOOOOOOOOOOOOOOOOOOOOOOOOOOOOOOOOOOOOOOOOOOOOOOOO	TGGTGGCTTCATCAGAAGTTAGTGCTTCTCCTAATGGCACTCAATGGCAATCCATCGATTGGAAAGCTGTCGAGTCGCACGTGTTAAAGCTTCAAATGCGCATTGCAAAAGCAACTCGAGAGGGAAAACACAGTAAAGCGAAGTCTTTGCAGTGGATCTTAACGCACTCCAGATCAGCGAAATTACTTGCTGTGAAGCGGGTGTCCCAAAACAAAGGCAGTAACACTCCAGGAATCGATGGTGTCATTTGGAATACGGATGCCCGTCGAATGACCGCAGTGGATCAATTGAATCGCAAAGGCTACCGAGCTAAACCGCTCAGACGTATCTACATTCCGAAAAAGAATGGCAAACTTAGACCCCTCGGCATTCCATGCATGATAGACCGAGCGCAACAAG…
VANGNB10_RS01920	-	NZ_LK021129.1	394682	396223	1542	+	protein_coding		IS66-like element ISVa5 family transposase	transposase	unique (3)	OOOOOOOOOOOOOOOOOOOOOOOOOOOOOOOOOOOOOOOOOOOOOOOOOOOOOOOOOOOOOOOOOOOOOOOOOOOOOOOOOOOOOOOOOOOOOOOOOOOOOOOOOOOOOOOOOOOOOOOOOOOOOOOOOOOOOOOOOOOOOOOOOOOOOOOOOO	TGGAAAAGACGCCAAATATCAACCCAGAAAGCCAAGATATTGCCGAGCTACAAGCGATGGTGAAAGCCCTGATGCTCTCGCAAGAGCAGAAGGAATCGCAATGGCAACAAGAGCGACAATCGCTGCTTGAACAACTCAAACTCGCCTTCGACCGCCAGTTCGCTAAACGCTCGGAGGCGTTAAAGCCTTACGATGAATCACAAGGTGACCTCTTCAACGAAGCGGAATGTGAAGCCGTTAAGGAAGAAGAAGTTGAGGTGACAACCACGATCACAACGAAAAAGCGTGGTAAACGTAAACCTCTGCCTAAGACCTTACCTCGTGAGGTTATCGAACTCGATTTAGACGACCATGAAAAGCAGTGTTCTTGTTGTAATCATGGCCTGCATAAAATCGGTG…
VANGNB10_RS01995	-	NZ_LK021129.1	409983	410222	240	-	protein_coding		Helix-turn-helix domain protein	annotated gene	unique (8)	OOOOOOOOOOOOOOOOOOOOOOOO	ATGAACTCGATCACAAAACCAAAGAACATCACTGGCGAAAGGATAAAAAAGACCCGTTTAGACAAAGGCTTGTCTCAGCAGGATGTTGAGCGTATTGCAACATTACGCGGTATGGATCTGACTCGCAGTAAATTAGCTAAGATTGAAACAGGTATGATACGTGTGACGGATGAAATCTTACACAATCTTGCTGTGGTTCTCGATGTCAGCGTCAATGTTTTTTTTGATGACTTCAGCTG
VANGNB10_RS02035	-	NZ_LK021129.1	417569	417659	91	-	tRNA	<10 TAs	-			OOOOOOOOO	GGAGAGATGGCTGAGTGGTTTAAAGCACCGGTCTTGAAAACCGGCGATGGTTAATAGCTATCCTAGGGTTCAAATCCCTATCTCTCCGCC
VANGNB10_RS02075	rpmI	NZ_LK021129.1	427304	427498	195	+	protein_coding		50S ribosomal protein L35	ribosomal protein	core (100)	OOOOOOOOOOOOOOOOOOOO	TGCCTAAGATGAAAACCAACAAAGGTGCAGCTAAGCGTTTTAAGAAAACTGCTGGCGGTATTAAATTTAAGCACGCTACAAAACGTCATATCCTGACTAAGCGTACTACTAAGAACAAGCGTCAACTACGCCCTAACTCAATCCTTCCAAAATGTGAAGTGGCTGGTGTTATGCGCATGTTGCCATACGCTTAA
VANGNB10_RS02080	rplT	NZ_LK021129.1	427540	427893	354	+	protein_coding		50S ribosomal protein L20	ribosomal protein	core (100)	OOOOOOOOOOOOOOOOOOOOOOOOOOOOOOOOOOO	TGCCTCGCGTAAAACGTGGTGTACAAGCTCGTGCACGTCATAAGAAAGTTCTAAAACAAGCTAAAGGTTACTACGGAGCACGTTCACGTGTTTACCGCGTAGCTTTCCAAGCTGTAACCAAAGCTGGTCAATACGCTTACCGTGACCGTCGCACTAAAAAGCGTCAGTTCCGTCAACTATGGATTGCGCGTATTAACGCAGCATCTCGTCAAAATGGTCTATCTTACAGCCGTTTCATTAACGGTCTTAAGAAAGCATCTATTGAGATCGATCGTAAGATCCTTGCTGATATCGCGGTATTCGACAAAGCTGCATTTGCAGTGCTTGTTGAAAAAGCAAAAACTGCTCTTTAA
VANGNB10_RS02130	tnpB	NZ_LK021129.1	434053	434406	354	+	protein_coding		IS66 Orf2 like protein	transposase	unique (5)	OOOOOOOOOOOOOOOOOOOOOOOOOOOOOOOOOOOO	TGAAAGGTATGCTCAGCGCTCCAGACATTTACCTTTATCGTGAAAGCGTCGATTTTAGAAAGTCCATCAACGGTCTTGCAGCGATTATCGAAAATGATACGGACTTACCTCTTGGCAGCGGTGCGCTGTTCCTGTTTACCAATAAACAGCGCGATAAGATTAAGGTACTGTACTGGGATAAAACAGGCTTCGCCCTCTGGTATAAACGCCTTGAAAAAGCCAAGTATAAGTGGCCTTCAAAAGAGAAAAATCAGGTGTTTACCCTCACTCAATTTGAGCTTGATAGACTGCTTTCTGGCTTCACAATTATCGGCCATGAACCCGTAAAAATAAACGATTTTACAATGAGCTAA
VANGNB10_RS02135	-	NZ_LK021129.1	434466	436007	1542	+	protein_coding		Transposase IS66 family protein	transposase	unique (6)	OOOOOOOOOOOOOOOOOOOOOOOOOOOOOOOOOOOOOOOOOOOOOOOOOOOOOOOOOOOOOOOOOOOOOOOOOOOOOOOOOOOOOOOOOOOOOOOOOOOOOOOOOOOOOOOOOOOOOOOOOOOOOOOOOOOOOOOOOOOOOOOOOOOOOOOOOO	TGGAAAAGACGCCAAATATCAACCCAGAAAGCCAAGATATTGCCGAGCTACAAGCGATGGTGAAAGCCCTGATGCTCTCGCAAGAGCAGAAGGAATCGCAATGGCAACAAGAGCGACAATCGCTGCTTGAACAACTCAAACTCGCCTTCGACCGCCAGTTCGCTAAACGCTCGGAGGCGTTAAAGCCTTACGATGAATCACAAGGTGACCTCTTCAACGAAGCGGAATGTGAAGCCGTTAAGGAAGAAGAAGTTGAGGTGACAACCACGATCACAACGAAAAAGCGTGGTAAACGTAAACCTCTGCCTAAGACCTTACCTCGTGAGGTTATCGAACTCGATTTAGACGACCATGAAAAGCAGTGTTCTTGTTGTAATCATGGCCTGCATAAAATCGGTG…
VANGNB10_RS02200	-	NZ_LK021129.1	449275	449715	441	+	protein_coding		transposase, IS30 family	transposase	accessory (18)	OOOOOOOOOOOOOOOOOOOOOOOOOOOOOOOOOOOOOOOOOOOO	TGAAAAAATTAACAATTCTAGCTCTTTCATCACTGGCTTTCTTCTCATCTAACACTTTTGCTAGAGATGATGTGGGTAATTATTCGATTACAAAGGCAATGAGCTCTGAAGTGGCTAAATCTAAATTAGGCTCTGAAGTTTCATTTTACTTTGGCGAGCAGAGTTACGGCAAAGTTCTCAAAGAATTAGGTGAATTTAAAACCAGTAAAAAAACGAACGCTTTCAATAAAACAGATGAAGAAGCGTGCAATTGGGTTTTTCTTTCCGCCATGATTGCTCTTAAAGACAGGGCGATAAAAGAGGGTGGAAATGCAGTAGTTAATATCAAATCAAATTACAAAAATAACCTCACTTCAAGCAACGATACTTTTCAATGTGGTGCTGGAGCCGTAATGGCTG…
VANGNB10_RS02220	-	NZ_LK021129.1	452433	452675	243	-	protein_coding		putative protein-disulfide isomerase	annotated gene	accessory (28)	OOOOOOOOOOOOOOOOOOOOOOOOO	ATGAAAATTCATAGAAGTTTACTAGTTGCTGTAGAGCAATCTGCTGGTGAAAATGTGCTTCGTGATATTTGTTTATCACTCCTTAACACTGGTGTCCCTGCTGACTCTATCCTTGATGAGTTTGAAGAACTTCGAGCAACACATACTCTAGATGGTGAGTATGAAGATACATTGTTAGACGTAATGGATGCATTGTGTGGATGGTGTTCCCCTAATCATGCACTAGTCCCAACCGTCGCATA
VANGNB10_RS02280	-	NZ_LK021129.1	463890	464171	282	+	protein_coding		putative protein-disulfide isomerase	annotated gene	accessory (49)	OOOOOOOOOOOOOOOOOOOOOOOOOOOO	TGAACGTGGATAAAGCGAAAAAACGCATATTGAAACGAGTACAAAAAGGTTTCAAAGGTTATCCGCAAATATCATTAGAGTATTTCGGTAAAACGACGGACTTAGCGACCGAAGTCGTTATCACCTTTTTACCTGAGGAGAATGCCGAGCCTCAAATACAACGCTTTACAAGTGACAAAGATGCCCGCGAAGACGAAGCGATTCAATCTGTATTGTTAAAAATCATTGAGCGTGCGGAAGCTGCTACAGTTTTGGAAAAGCAAGAAATATCAGTTTGTTAA
VANGNB10_RS20155	-	NZ_LK021129.1	464424	464630	207	+	protein_coding	<10 TAs	DUF1289 domain-containing protein	annotated gene	accessory (32)	OOOOOOOOOOOOOOOOOOOOO	TGAAAGATAGGAAAATGAGTGAGGTCGAAGAGCCCAAGTCACCGTGTATTAGACAGTGCTGTTTAGATGAAATGGATATTTGTTTGGGATGTTTCAGATCGTTGAATGAAATCATTGATTGGCATTCTTCAACGATAATTGAAAAGAACAAGATTCTTATTGCATGCCGTCAAAGAAGGGAATTGGCTCAAAAATCGAGGTTTTAG
VANGNB10_RS02320	-	NZ_LK021129.1	470562	472103	1542	-	protein_coding		IS66-like element ISVa5 family transposase	transposase	unique (3)	OOOOOOOOOOOOOOOOOOOOOOOOOOOOOOOOOOOOOOOOOOOOOOOOOOOOOOOOOOOOOOOOOOOOOOOOOOOOOOOOOOOOOOOOOOOOOOOOOOOOOOOOOOOOOOOOOOOOOOOOOOOOOOOOOOOOOOOOOOOOOOOOOOOOOOOOOO	ATGGAAAAGACGCCAAATATCAACCCAGAAAGCCAAGATATTGCCGAGCTACAAGCGATGGTGAAAGCCCTGATGCTCTCGCAAGAGCAGAAGGAATCGCAATGGCAACAAGAGCGACAATCGCTGCTTGAACAACTCAAACTCGCCTTCGACCGCCAGTTCGCTAAACGCTCGGAGGCGTTAAAGCCTTACGATGAATCACAAGGTGACCTCTTCAACGAAGCGGAATGTGAAGCCGTTAAGGAAGAAGAAGTTGAGGTGACAACCACGATCACAACGAAAAAGCGTGGTAAACGTAAACCTCTGCCTAAGACCTTACCTCGTGAGGTTATCGAACTCGATTTAGACGACCATGAAAAGCAGTGTTCTTGTTGTAATCATGGCCTGCATAAAATCGGT…
VANGNB10_RS02325	tnpB	NZ_LK021129.1	472163	472516	354	-	protein_coding		IS66 Orf2 like protein	transposase	unique (5)	OOOOOOOOOOOOOOOOOOOOOOOOOOOOOOOOOOOO	ATGAAAGGTATGCTCAGCGCTCCAGACATTTACCTTTATCGTGAAAGCGTCGATTTTAGAAAGTCCATCAACGGTCTTGCAGCGATTATCGAAAATGATACGGACTTACCTCTTGGCAGCGGTGCGCTGTTCCTGTTTACCAATAAACAGCGCGATAAGATTAAGGTACTGTACTGGGATAAAACAGGCTTCGCCCTCTGGTATAAACGCCTTGAAAAAGCCAAGTATAAGTGGCCTTCAAAAGAGAAAAATCAGGTGTTTACCCTCACTCAATTTGAGCTTGATAGACTGCTTTCTGGCTTCACAATTATCGGCCATGAACCCGTAAAAATAAACGATTTTACAATGAGCTA
VANGNB10_RS02330	-	NZ_LK021129.1	472517	472830	314	-	protein_coding		IS66 family insertion sequence hypothetical protein	transposase	unique (5)	OOOOOOOOOOOOOOOOOOOOOOOOOOOOOOO	ATGGCAAAACGACGCACCAACCTAGAATGGCAATCACTGTTTGAACAATATGAAAGCAGCAGTGTTACCCAACGCGCTTTTTGCGAAGAGCATGGACTGAGTTTATCCACGTTCTTCGCCAAGCGGCGTCAACTCCAAACAGTAAACCAATCGGAATTTGTCGGATTTGTTAAAGCCGAAATCGTCGAAAAGACAACCAAGTATCAGGCCCAGATAGCTACGGCTAACATGACACTTCTCATCAATGATGTGGAGCTGAGCATTCCTCAAGGTACGCCAGCGACCTATCTTGCTGAACTCATTGGAGCGTTGT
VANGNB10_RS20170	-	NZ_LK021129.1	473125	473331	207	+	protein_coding	<10 TAs	DUF1289 domain-containing protein	annotated gene	accessory (45)	OOOOOOOOOOOOOOOOOOOO	TGAAAGATAGGAAAATGAGTGAGGTCGAAGAGCCCAAGTCACCGTGTATTAGACAGTGCTGTTTAGATGAAATGGATATTTGTTTGGGATGTTTCAGATCGTTGAATGAAATCATTGATTGGCATTCTTCAACGATAATTGAAAAGAACAAGATTCTTATTGCATGCCGTCAAAGAAGGGAGTTGTCTCAAAAATCGAGGTTTTAG
VANGNB10_RS02335	-	NZ_LK021129.1	473451	473681	231	-	protein_coding		Pas factor saposin fold protein	annotated gene	accessory (35)	OOOOOOOOOOOOOOOOOOOOOOO	ATGAAAGCTCTTATTTATGAAACACTTATTAGCCTTGCAAACCAAGACCCTGAACAACATGCAAAAATTCGCGAAAATCTGTATGGACAGTTGGGCTTGCCTTTGGACAAACAATTAGCTCTATACTCTAGAGCCCTTGGGCCAGCAAGTTCAGGAAAACTTGAAAATGACCAAGCGATCAATAATGCAGTTGAAAGTGCCATTAAGCTGCTAGAAACACCTGAGCACTA
VANGNB10_RS02370	-	NZ_LK021129.1	477987	478907	921	-	protein_coding		transposase, IS5 family	transposase	unique (3)	OOOOOOOOOOOOOOOOOOOOOOOOOOOOOOOOOOOOOOOOOOOOOOOOOOOOOOOOOOOOOOOOOOOOOOOOOOOOOOOOOOOOOOOOOOOO	ATGCCTAAACCTCGTTACAAAACAACTAACTGGAAACAGTACAACAAAGCCTTAATCAACCGTGGTTCTCTGACCTTTTGGATTGATGAGGAAACGATAGCTGAGTGGAAACAAAACAAACAAGGCAAGCGTGGTAGACCTCGTCGATTCAGCGACTTAGCCATTACTACAGCACTGATGGTAAAACGCGTTTTCTCTATGCCGTTGAGAGCGCTACAAGGTTTTCTAGACTCTGTATTTAAGCTGGCTAACATCCCGCTTGTTTGCCCGCACTACACCTGTATAAGCCGCCGAGCTAAGGAAGTTGAGGTTTCATTTAAAACCAAAACCAGAGGAGCAATACAACACCTGGCAATTGATGCCACTGGCCTCAAGGTTTATGGCGAGGGTGAATGGAAG…
VANGNB10_RS02380	-	NZ_LK021129.1	479325	480293	969	-	protein_coding		Integrase core domain protein	transposase	accessory (29)	OOOOOOOOOOOOOOOOOOOOOOOOOOOOOOOOOOOOOOOOOOOOOOOOOOOOOOOOOOOOOOOOOOOOOOOOOOOOOOOOOOOOOOOOOOOOOOOO	ATGAGATACACGCACCTCACTGAGAACGAAAGGTATATGATTTCTGCGCTCAGAAAGCAAGGAATTAGTACCGCTAAAATAGCTAAACAACTGGGTCGTCACAAAGCGACTATCTATCGAGAAATTGAACGCAATTCCCGATACAACAGACACTTTAAAAGGTACTCCTATCAGGCGTGGAGAGCCCAACAAATGGCTCGCAACAGGCTGAGCCGCTCGCGCAGAAATAAGCGTTACAGCGAAATCGACTTCAGGTTACCTGAAGCCTTGCTGCGACTGGATTGGAGCCCTGACCAAATCGTTGGATACCTAAGGGTAAGAGGCTATCCAACAATGAGCCACGAGCTCATTTATCAGCATATTTGGAACGACAAAAGTCTCGGTGGAACACTATGGAAA…
VANGNB10_RS20180	-	NZ_LK021129.1	481059	481148	90	+	protein_coding	<10 TAs	DUF3265 domain-containing protein	transposase	unique (8)	OOOOOOOOO	TGCTAACAAACGCTTCAAGAGGGACAGCCAACGCATGGCATTTTTATTATGCGTTGGTTTTTGTGATTACGGTGTTATGCGGGAAGTGA
VANGNB10_RS02410	-	NZ_LK021129.1	483170	483403	234	-	protein_coding		hypothetical protein	unknown function	accessory (35)	OOOOOOOOOOOOOOOOOOOOOOO	ATGGCAATTTTAGTTAAGAAAGCTAAGTTATCAAACTCAATGAATCCGTTTGTGATTATTCAGTTAACTTCAAATCACTTTCTTTCTTCAAACGGCTCTTATGGCTCCAATCGTTTTGCTATCACTCCATGTCGCCTTAACGCCGTTAAGCTTCCTCTTGTTACTGCTAACTCTGTTTTGCATCAAGTTAAGCGTGAATTTCCTCTAGCTCAAATTTCATACGAGGTTTGCTA
VANGNB10_RS02430	-	NZ_LK021129.1	485101	485607	507	-	protein_coding		transcriptional repressor DicA	annotated gene	accessory (29)	OOOOOOOOOOOOOOOOOOOOOOOOOOOOOOOOOOOOOOOOOOOOOOOOOOO	ATGGAACACATAAACATGAGTATTGGTGAAGTTCTAAAAGAACGCAGAATTGAACTGAATATTAAGCAAGAAGATTTAGCAGAACGAATGGATGTAACCGTTCAAACTGTCAGTAAATGGGAGCGTGGATTAACAGAGCCGAAGGCATCTCAGGTGGCTGAGCTTGCGAAAATACTGGAGCTATCAGAGCAAGAAATATGTCGCGGAAAACGAGCAAATTCTAGCCATATAGACCCTTTTGATTTTGTTCGTATTGTCAGTGCATGTATCAAAGATATTTCAGAAACGGAATTGATATTAACGATCTATGAAGAAATTGGTGACCCAGAACAGTTTGCGTTTGCGCTAGCAGAGAAAGCAGAACAACCATTTTTCACTCATAATGAAAAGCAACGCGAA…
VANGNB10_RS02440	-	NZ_LK021129.1	486882	487388	507	-	protein_coding		transcriptional repressor DicA	transposase	accessory (20)	OOOOOOOOOOOOOOOOOOOOOOOOOOOOOOOOOOOOOOOOOOOOOOOOOOO	ATGGAACACATAAACATGAGTATTGGTGAAGTTCTAAAAGAACGCAGAATTGAACTGAATATTAAGCAAGAAGATTTAGCAGAACGAATGGATGTAACCGTTCAAACTGTCAGTAAATGGGAGCGTGGATTAACAGAGCCGAAGGCATCTCAGGTGGCTGAGCTTGCGAAAATACTGGAGCTATCAGAGCAAGAAATATGTCGCGGAAAACGAGCAAATTCTAGCCATATAGACCCTTTTGATTTTGTTCGTATTGTCAGTGCATGTATCAAAGATATTTCAGAAACGGAATTGATATTAACGATCTATGAAGAAATTGGTGACCCAGAACAGTTTGCGTTTGCGCTAGCAGAGAAAGCAGAACAACCATTTTTCACTCATAATGAAAAGCAACGCGAA…
VANGNB10_RS02500	-	NZ_LK021129.1	493803	494292	490	+	protein_coding	<10 TAs	HTH-type transcriptional regulator, cell division transcriptional repressor	annotated gene	unique (9)	OOOOOOOOOOOOOOOOOOOOOOOOOOOOOOOOOOOOOOOOOOOOOOOOO	CAAGGGGCAGAAAATGAAATTATTGAAAGCGTTGAAGTCGATGGTGGCGAACTTGGCGATGGCGCGGATAGTGCCCGTGAAATGGCTCAATTGCTCGCCATCGCAAAAGAAATCGACGGAGCGCAAGTCGTGCCCCTCACGGAAGATGAGCAAGCGCGAATTGATGAAAGTGAAAGAGTTGCGGCTATTGACAACGCCGCTGCTGATGCTTTCGAGGCTCAATATGAGCAAGCCGTCGCAATGGGAATCGACGCGCTTTGGACAACCGCCGCGCCGAACTGGAAACTCGAAGAGGCGGAACTCACGCCAATGGCGAAACTCACCAAGATGGTGATTGACAAACACTTTCCCAACGCCGCCGAAAAGATGGGGCCGGAAGTCATGCTAGGCATGATTGCG…
VANGNB10_RS02585	-	NZ_LK021129.1	502721	503708	988	-	protein_coding		D-alanine--D-alanine ligase	annotated gene	core (100)	OOOOOOOOOOOOOOOOOOOOOOOOOOOOOOOOOOOOOOOOOOOOOOOOOOOOOOOOOOOOOOOOOOOOOOOOOOOOOOOOOOOOOOOOOOOOOOOOOOO	ATGACTCAAACAACAATCCTATTATTATGTGGTGGCGGTTCGTCAGAACATGAAGTTTCACTTGTGTCAGCCAACTATTTACAAGCACAACTTGAAAAAACAGAAGGTTTTCAAGTTATTCGCGTCGAAATGCGACCCGATGGTTGGTACAGTGAAAAGGGCGACCTGAGTTTCTTAGACACGAATGCTGCAACGTTGAATACCAATGGTGTTGCCGTCAATATCGATTTTGTGGTTCCTTGCATTCATGGTTATCCAGGGGAAACGGGCGACATTCAATCGATGCTCGAGCTGGCTGGCATCCCATATTTAGGTTGTGGTCCAGAAGCCAGTGCTAACAGCTTTAATAAAATTACATCTAAGCTTTGGTACGATGCGCTGGGTATTCCTAATACACCT…
VANGNB10_RS02675	-	NZ_LK021129.1	523320	523394	75	-	tRNA	<10 TAs	-			OOOOOOOO	GCGGGCATCGTATAATGGCTATTACCTCAGCCTTCCAAGCTGATGATGCGGGTTCGATTCCCGCTGCCCGCTCC
VANGNB10_RS02700	-	NZ_LK021129.1	529010	529678	669	-	protein_coding		Disulfide-bond oxidoreductase YfcG	sulphur relay system	core (98)	OOOOOOOOOOOOOOOOOOOOOOOOOOOOOOOOOOOOOOOOOOOOOOOOOOOOOOOOOOOOOOOOOOO	ATGATTGAACTGTATACCGCCGCAACGCCGAATGGTCAGAAAATCTCCATTGCATTAGAAGAAATGGGGTTGCCATACAAGGTCAACGCTTTTGATCTTTCAACCAATCAGCAAAAAGAGCCTGAGTTTACGGCCATCAATCCGAATGGACGCATTCCCGCAATTGTAGATAAAGATAACGATGATTTTCCAGTATTTGAATCTGGGGCAATTTTGCTTTACTTAGCAGAAAAAACGGGAAAATTTTTGCCCGTAGATCCGAAAGCCCGCTCTCAAGTGATCCAATGGTTAATGTTTCAAATGGGAGGCGTAGGGCCGATGATGGGGCAAGCTAATGTCTTCTTTCGTTACTTTCCAGAAAAAATACAACCTGCCATTGATCGTTACCAAAAAGAAGGG…
VANGNB10_RS02715	-	NZ_LK021129.1	530986	531377	392	+	protein_coding		DUF296 domain-containing protein	annotated gene	core (100)	OOOOOOOOOOOOOOOOOOOOOOOOOOOOOOOOOOOOOOO	AAAAGTGACAGTGTCTCGCTTAATAAAAGGCCACGATTTAAAGCAATCCATTGCCGCGTTGATAAAGCAAGAGAACATACAAGCGGGTAACATCGCTTCTTGTGTCGGGTGCCTATCTGAAGTGCGCATCCGCCTCGCTGATGGATCTTCAGAGCTACATCTTGTTGATGCATTTGAAATTGTCTCTTTGATTGGCACGCTAACCGCATCTCATCAACACTTGCACATTGCGGTTGCAGATAAAACAGGCAAAGTGATCGGTGGTCATCTTTTGGATGGTTGTCTTGTCAATACTACCGCAGAGCTGATTTTACATTCCTACCCTGAGTTAGTGTTTGAGCGAGAATTTGATAATCAAACGGGCTACAGTGAGCTGGTGGCACCTTGTTAA
VANGNB10_RS02730	-	NZ_LK021129.1	535170	535403	234	-	protein_coding		DUF3389 domain-containing protein	annotated gene	core (100)	OOOOOOOOOOOOOOOOOOOOOOO	ATGGTGATTGAATTTTCAGGTGGAAAAATCATCGTAACACCCCATGAATTAGTGGTACGAGTATTGGGTGATCTCGCCATCACGCTACAAGCCCAAGCCGATGCTGTTCAGCTCATTGGGAGAGGGGCGAATGTCATCTCTGTAAATTGCTCAGAAAGTAAATGGTCGATTAAGTTGGACAACGAAGAGCAAATTCAGAAACTTTCTCAACAACTCGGCTGTAATATTCTTTA
VANGNB10_RS02780	-	NZ_LK021129.1	541825	542106	282	-	protein_coding		DNA-directed RNA polymerase I subunit RPA14	annotated gene	accessory (26)	OOOOOOOOOOOOOOOOOOOOOOOOOOOO	ATGAACGTGGATAAAGCGAAAAAACGCATATTGAAACGAGTACAAAGAGGTTTCAAAGGTTATCCGCAAATATCATTAGAGTATTTCGGTAAAACGACGGATTTAGCGACCGAAGTCGTTATCACCTTTTTACCTGAGGAGAATGCCGAGCCTCAAATACAACGCTTTACAAGTGACAAAGATGCCCGCGAAGACGAAGCGATTCAATCTGTATTGTTAAAAATCATTGAGCGTGCGGAAGCTGCTACAGTTTTGGAAAAGCAAGAAATATCAGTTTGTTA
VANGNB10_RS02820	-	NZ_LK021129.1	548763	549044	282	-	protein_coding		DNA-directed RNA polymerase I subunit RPA14	annotated gene	accessory (34)	OOOOOOOOOOOOOOOOOOOOOOOOOOOOO	ATGAACGTGGATAAAGCGAAAAAACGCATATTGAAACGAGTACAAAGAGGTTTCAAAGGTTATCCGCAAATATCATTAGAGTATTTCGGTAAAACGACGGACTTAGCGACCGAAGTCGTTATCACCTTTTTACCTGAAGAAAATGCCGATCCCCAAATACAACGTTTTACAAGTGACAAAGATGCCCGCGAAGACGAAGCGATTCAATCTGTATTGTTAAAAATCATTGAGCGTGCGGAAGCTGCTACAGTTTTGGAAAAGCACGAAATATCAGTTTGTTA
VANGNB10_RS02840	-	NZ_LK021129.1	551970	552938	969	+	protein_coding		Integrase core domain protein	transposase	accessory (20)	OOOOOOOOOOOOOOOOOOOOOOOOOOOOOOOOOOOOOOOOOOOOOOOOOOOOOOOOOOOOOOOOOOOOOOOOOOOOOOOOOOOOOOOOOOOOOOOOO	TGAGATACACGCACCTCACTGAGAACGAAAGGTATATGATTTCTGCGCTCAGAAAGCAAGGAATTAGTACCGCTAAAATAGCTAAACAACTGGGTCGTCACAAAGCGACTATCTATCGAGAAATTGAACGCAATTCCCGATACAACAGACACTTTAAAAGGTACTCCTATCAGGCGTGGAGAGCCCAACAAATGGCTCGCAACAGGCTGAGCCGCTCGCGCAGAAATAAGCGTTACAGCGAAATCGACTTCAGGTTACCTGAAGCCTTGCTGCGACTGGATTGGAGCCCTGACCAAATCGTTGGATACCTAAGGGTAAGAGGCTATCCAACAATGAGCCACGAGCTCATTTATCAGCATATTTGGAACGACAAAAGTCTCGGTGGAACACTATGGAAAC…
VANGNB10_RS02855	-	NZ_LK021129.1	555293	556834	1542	-	protein_coding		IS66-like element ISVa5 family transposase	transposase	unique (3)	OOOOOOOOOOOOOOOOOOOOOOOOOOOOOOOOOOOOOOOOOOOOOOOOOOOOOOOOOOOOOOOOOOOOOOOOOOOOOOOOOOOOOOOOOOOOOOOOOOOOOOOOOOOOOOOOOOOOOOOOOOOOOOOOOOOOOOOOOOOOOOOOOOOOOOOOOOO	ATGGAAAAGACGCCAAATATCAACCCAGAAAGCCAAGATATTGCCGAGCTACAAGCGATGGTGAAAGCCCTGATGCTCTCGCAAGAGCAGAAGGAATCGCAATGGCAACAAGAGCGACAATCGCTGCTTGAACAACTCAAACTCGCCTTCGACCGCCAGTTCGCTAAACGCTCGGAGGCGTTAAAGCCTTACGATGAATCACAAGGTGACCTCTTCAACGAAGCGGAATGTGAAGCCGTTAAGGAAGAAGAAGTTGAGGTGACAACCACGATCACAACGAAAAAGCGTGGTAAACGTAAACCTCTGCCTAAGACCTTACCTCGTGAGGTTATCGAACTCGATTTAGACGACCATGAAAAGCAGTGTTCTTGTTGTAATCATGGCCTGCATAAAATCGGT…
VANGNB10_RS02910	-	NZ_LK021129.1	565531	566895	1365	-	protein_coding		Tyrosine recombinase XerC	annotated gene	unique (3)	OOOOOOOOOOOOOOOOOOOOOOOOOOOOOOOOOOOOOOOOOOOOOOOOOOOOOOOOOOOOOOOOOOOOOOOOOOOOOOOOOOOOOOOOOOOOOOOOOOOOOOOOOOOOOOOOOOOOOOOOOOOOOOOOOOOOOOOOO	ATGGCGGTTCGTCGTCTTAAAGACTTTGAGCAATGGAGCCACCTTGGGTTGGATGATAGGCTGGTTTTTCGTAAAGCTCTAGACATCCCCTTCGTTACTTACGGTAATCATGTGCCTTGCTATGAAGCCAATGCCTACATTCATTATCTGATGATGAAAAACCGAAAAAGAGACACAATTCGCGGGTATGCATACGATATTATTCACTTAGTTCATTTTATTGAAAAACAGCCGACACTGAGCCGATTTAGCCAACTGACCGATTCAACATTCACGCTTTTTGTTCAATCGTTACAAGCAGAAAGAACACCTCTCGGTGAGTTGGTACGCAAAAACAACACGGTTATAAAGATTGCTCATACCTGTCTTGAATTTTTGGTGTTTATCCAAGACTTTCAC…
VANGNB10_RS02940	-	NZ_LK021129.1	573621	574061	441	-	protein_coding		hypothetical protein	unknown function	unique (15)	OOOOOOOOOOOOOOOOOOOOOOOOOOOOOOOOOOOOOOOOOOOO	ATGAAAAAATTAACAATTCTAGCTCTTTCATCACTGGCTTTCTTCTCATCTAACACTTTTGCTAGAGATGATGTGGGTAATTATTCGATTACAAAGGCAATGAGCTCTGAAGTGGCTAAATCTAAATTAGGCTCTGAAGTTTCATTTTACTTTGGCGAGCAGAGTTACGGCAAAGTTCTCAAAGAATTAGGTGAATTTAAAACCAGTAAAAAAACGAACGCTTTCAATAAAACAGATGAAGAAGCGTGCAATTGGGTTTTTCTTTCCGCCATGATTGCTCTTAAAGACAGGGCGATAAAAGAGGGTGGAAATGCAGTAGTTAATATCAAATCAAATTACAAAAATAACCTCACTTCAAGCAACGATACTTTTCAATGTGGTGCTGGAGCCGTAATGGCT…
VANGNB10_RS02945	-	NZ_LK021129.1	574752	575111	360	-	protein_coding		Glyoxalase-like domain protein	annotated gene	accessory (34)	OOOOOOOOOOOOOOOOOOOOOOOOOOOOOOOOOOOO	ATGAACCAGCATGAAAAGCTTAATTATGTGGAGTTTGCAGCGAAAGACTTAGAGTCAACGAAAGCGTTCTTTTCAAAGGTTTTTGGCTGGAGCTTTGTTGACTATGGACCTGAATATACAGCTTTCTCAAATGAAGGCTTAGACGGTGGTTTTTTCAAGGCGGAGCTTTCTAGTCGGACTGAAAATGGTGGCGCGCTGTTAATTTTCTACAGTTCAGACATTGAAGCCACTTTAGAAAAAATCGTGAAAAATGGCGGTCATATCATCCGTCCTATCTTTGAGTTTCCTGGTGGTTGTCGTTTTCATTTTACAGAGCCAAGTGGTAATGAATTTGCTGTTTGGTCTGAAGCACGCGCATA
VANGNB10_RS02955	-	NZ_LK021129.1	576596	576870	275	+	protein_coding		Plasmid stabilisation system protein	annotated gene	accessory (69)	OOOOOOOOOOOOOOOOOOOOOOOOOOO	TTTATGGGAAGAGGAATCGCTAAATGATCGTGAGAAGATCTTTGAGTTTCTTTATGACTTTAACCCTGATGCGGCTGAAAAAACTGATGACATTATTGAGGCTAAAGTAGAAAACTTACTCGAACAACCATTGATGGGTGTTCAACGGGATGGAATTCGAGGACGATTACTCATTATTCCCGAAATCTCAATGATCGTTTCGTACTGGGTAGAAGGTTCAATTATTCGCATAATGCGAGTTCTACACCAGAAGCAGAAATTCCCTACCGATTGA
VANGNB10_RS02980	-	NZ_LK021129.1	580333	580650	318	+	protein_coding		IS66 family insertion sequence hypothetical protein	transposase	unique (3)	OOOOOOOOOOOOOOOOOOOOOOOOOOOOOOOO	TGGCAAAACGACGCACCAACCTAGAATGGCAATCACTGTTTGAACAATATGAAAGCAGCAGTGTTACCCAACGCGCTTTTTGCGAAGAGCATGGACTGAGTTTATCCACGTTCTTCGCCAAGCGGCGTCAACTCCAAACAGTAAACCAATCGGAATTTGTCGGATTTGTTAAAGCCGAAATCGTCGAAAAGACAACCAAGTATCAGGCCCAGATAGCTACGGCTAACATGACACTTCTCATCAATGATGTGGAGCTGAGCATTCCTCAAGGTACGCCAGCGACCTATCTTGCTGAACTCATTGGAGCGTTGTCATGA
VANGNB10_RS02990	-	NZ_LK021129.1	581060	582601	1542	+	protein_coding		Transposase IS66 family protein	transposase	unique (3)	OOOOOOOOOOOOOOOOOOOOOOOOOOOOOOOOOOOOOOOOOOOOOOOOOOOOOOOOOOOOOOOOOOOOOOOOOOOOOOOOOOOOOOOOOOOOOOOOOOOOOOOOOOOOOOOOOOOOOOOOOOOOOOOOOOOOOOOOOOOOOOOOOOOOOOOOOO	TGGAAAAGACGCCAAATATCAACCCAGAAAGCCAAGATATTGCCGAGCTACAAGCGATGGTGAAAGCCCTGATGCTCTCGCAAGAGCAGAAGGAATCGCAATGGCAACAAGAGCGACAATCGCTGCTTGAACAACTCAAACTCGCCTTCGACCGCCAGTTCGCTAAACGCTCGGAGGCGTTAAAGCCTTACGATGAATCACAAGGTGACCTCTTCAACGAAGCGGAATGTGAAGCCGTTAAGGAAGAAGAAGTTGAGGTGACAACCACGATCACAACGAAAAAGCGTGGTAAACGTAAACCTCTGCCTAAGACCTTACCTCGTGAGGTTATCGAACTCGATTTAGACGACCATGAAAAGCAGTGTTCTTGTTGTAATCATGGCCTGCATAAAATCGGTG…
VANGNB10_RS03020	-	NZ_LK021129.1	585697	587238	1542	+	protein_coding		IS66-like element ISVa5 family transposase	transposase	unique (3)	OOOOOOOOOOOOOOOOOOOOOOOOOOOOOOOOOOOOOOOOOOOOOOOOOOOOOOOOOOOOOOOOOOOOOOOOOOOOOOOOOOOOOOOOOOOOOOOOOOOOOOOOOOOOOOOOOOOOOOOOOOOOOOOOOOOOOOOOOOOOOOOOOOOOOOOOOO	TGGAAAAGACGCCAAATATCAACCCAGAAAGCCAAGATATTGCCGAGCTACAAGCGATGGTGAAAGCCCTGATGCTCTCGCAAGAGCAGAAGGAATCGCAATGGCAACAAGAGCGACAATCGCTGCTTGAACAACTCAAACTCGCCTTCGACCGCCAGTTCGCTAAACGCTCGGAGGCGTTAAAGCCTTACGATGAATCACAAGGTGACCTCTTCAACGAAGCGGAATGTGAAGCCGTTAAGGAAGAAGAAGTTGAGGTGACAACCACGATCACAACGAAAAAGCGTGGTAAACGTAAACCTCTGCCTAAGACCTTACCTCGTGAGGTTATCGAACTCGATTTAGACGACCATGAAAAGCAGTGTTCTTGTTGTAATCATGGCCTGCATAAAATCGGTG…
VANGNB10_RS03145	tkt	NZ_LK021129.1	616078	618072	1995	+	protein_coding		Transketolase 1	annotated gene	core (91)	OOOOOOOOOOOOOOOOOOOOOOOOOOOOOOOOOOOOOOOOOOOOOOOOOOOOOOOOOOOOOOOOOOOOOOOOOOOOOOOOOOOOOOOOOOOOOOOOOOOOOOOOOOOOOOOOOOOOOOOOOOOOOOOOOOOOOOOOOOOOOOOOOOOOOOOOOOOOOOOOOOOOOOOOOOOOOOOOOOOOOOOOOOOOOOOOOOOOOOO	TTATGGAACGTAAACAATTAGCCAATGCCATCCGTGCTCTTAGTATGGACGGTGTTCAACAAGCTAACTCTGGTCACCCTGGTGCACCGATGGGTATGGCGGATATCGCTGAAGTTCTTTGGCGTAGCCACTTAAACCATAACCCACAAAACCCACAATGGGCTGACCGCGACCGTTTTGTGCTGTCAAACGGCCACGGCTCAATGCTGATTTACTCTTTATTGCACCTGAGCGGTTACGCGCTGTCGATTGATGATTTGAAAAACTTCCGTCAATTACACTCAAAAACACCGGGTCACCCAGAATACGGTTACGCGCCGGGCATTGAAACCACCACGGGCCCACTAGGCCAAGGTATTACCAATGCGGTCGGCATGGCGATGGCTGAAAAAGCACTGG…
VANGNB10_RS03165	-	NZ_LK021129.1	620104	620709	606	-	protein_coding		Fructose-1-phosphate phosphatase YqaB	annotated gene	core (98)	OOOOOOOOOOOOOOOOOOOOOOOOOOOOOOOOOOOOOOOOOOOOOOOOOOOOOOOOOOOOO	ATGATTGAATTAGAAAATTACCAAGGACTTATTTTTGATATGGATGGTACGTTGCTTGACACCATGCCAGCGCATTTAGAGGCTTGGTCAAAAACAGCGCGACATTTTCGTTTCCCATTCTCAGAACAGTGGTTGCACAGTTTAGGTGGCATGCCTAGCGCTAAAATCGTTTCACAAATCAATAAGCTGCACGATCTCAAATTGGTGCCAGAGCTGGTCGCTCAATTTAAAATGGCGGCATTTTCTTCTATCGAAAATAGTGGCGAGGTAATTTCTTGTACTCATGAAGTTGTTGAGCAGTTTTATGGTAAAAAGAAGCTTGCGGTTGGGACAGGAAGCCAAAGGCAAAGTGCACTCGCATTGCTTAAAAAGTCTGGGCTATTAAATCGCTTTGATGCT…
VANGNB10_RS03260	-	NZ_LK021129.1	637998	639539	1542	+	protein_coding		Transposase IS66 family protein	transposase	unique (3)	OOOOOOOOOOOOOOOOOOOOOOOOOOOOOOOOOOOOOOOOOOOOOOOOOOOOOOOOOOOOOOOOOOOOOOOOOOOOOOOOOOOOOOOOOOOOOOOOOOOOOOOOOOOOOOOOOOOOOOOOOOOOOOOOOOOOOOOOOOOOOOOOOOOOOOOOOO	TGGAAAAGACGCCAAATATCAACCCAGAAAGCCAAGATATTGCCGAGCTACAAGCGATGGTGAAAGCCCTGATGCTCTCGCAAGAGCAGAAGGAATCGCAATGGCAACAAGAGCGACAATCGCTGCTTGAACAACTCAAACTCGCCTTCGACCGCCAGTTCGCTAAACGCTCGGAGGCGTTAAAGCCTTACGATGAATCACAAGGTGACCTCTTCAACGAAGCGGAATGTGAAGCCGTTAAGGAAGAAGAAGTTGAGGTGACAACCACGATCACAACGAAAAAGCGTGGTAAACGTAAACCTCTGCCTAAGACCTTACCTCGTGAGGTTATCGAACTCGATTTAGACGACCATGAAAAGCAGTGTTCTTGTTGTAATCATGGCCTGCATAAAATCGGTG…
VANGNB10_RS03340	-	NZ_LK021129.1	661692	661895	204	+	protein_coding		beta-phosphoglucomutase [EC:5.4.2.6]	annotated gene	accessory (17)	OOOOOOOOOOOOOOOOOOOOO	TGTCTGAAACAACTACTAATGAAAGTAACACTACTCTTGATTTAAGGAAGTCTTTTGCTCTGTTAAGTGTCGATAAGAACGGTATCGTAACTATGAAATTTGGTGATGAAGTAACGTTTTTTATGAACGACAAATGCCCAGCGATCACGACCGCTTTATTAAAAGTGATTGCGTCAATAAAAAATGGGAGTAGCCAGCAATGA
VANGNB10_RS03355	-	NZ_LK021129.1	663560	664476	917	-	protein_coding		Transposase DDE domain protein	transposase	unique (6)	OOOOOOOOOOOOOOOOOOOOOOOOOOOOOOOOOOOOOOOOOOOOOOOOOOOOOOOOOOOOOOOOOOOOOOOOOOOOOOOOOOOOOOOOOOOO	ATGCCTAAACCTCGTTACAAAACAACTAACTGGAAACAGTACAACAAAGCCTTAATCAACCGTGGTTCTCTGACCTTTTGGATTGATGAGGAAACGATAGCTGAGTGGAAACAAAACAAACAAGGCAAGCGTGGTAGACCTCGTCGATTCAGCGACTTAGCCATTACTACAGCACTGATGGTAAAACGCGTTTTCTCTATGCCGTTGAGAGCGCTACAAGGTTTTCTAGACTCTGTATTTAAGCTGGCTAACATCCCGCTTGTTTGCCCGCACTACACCTGTATAAGCCGCCGAGCTAAGGAAGTTGAGGTTTCATTTAAAACCAAAACCAGAGGAGCAATACAACACCTGGCAATTGATGCCACTGGCCTCAAGGTTTATGGCGAGGGTGAATGGAAG…
VANGNB10_RS03365	-	NZ_LK021129.1	665343	665772	430	+	protein_coding		transposase, IS5 family	transposase	unique (14)	OOOOOOOOOOOOOOOOOOOOOOOOOOOOOOOOOOOOOOOOOOO	CAAATAAACCTTGGGAACTGTGTATTAGCTATTCAATCGGTAATACAAGAAATAAAAATTATTAGTCTGGATAAAGTTCTTTTGATATATCCCATAGTATATCAAAAATCTCTCTTGAATATTATTTCTAGAAAATCCAACACTCCTAAATCCTTTGAGCAATTAATAATCAATCATCCAGATTTGTTCTCGGATTTCGATAATATCTATTATAGCAATCTTTCACTATCAATAAATTCAATTCAGTATTTACATGAAATGGAATACATAAACCTCAATGAAGGCGTAATTACTGTAAATAAGGAAATTGAATTTAATAAAAAAATGGGACCTGTTGTCGAGAAATACTACAATTCAGCTAGCTGTATAGCTAAAATTTTAAGTATGCCATCTGAATAT…
VANGNB10_RS03425	-	NZ_LK021129.1	682155	682340	186	+	protein_coding	<10 TAs	transposase, IS5 family	transposase	core (97)	OOOOOOOOOOOOOOOOOO	TGACGATTGAAAATGGGGTAAGAATATTGGCGGGCAGCATGGTTTTGCTGTCCATCATTTTAACGACGTTTGTCCATTCAAACTTTATTTGGCTAACGGTATTTGTTGGAGTGAACTTAATTCAAAGCGCTTTCACAGGGATTTGTCCAGCGGCCTTTTTCTTGAAAAAGCTTGGCCTGCACTGA
VANGNB10_RS03430	-	NZ_LK021129.1	682393	682542	150	+	protein_coding	<10 TAs	Coenzyme A disulfide reductase	sulphur relay system	unique (11)	OOOOOOOOOOOOOOO	TGACTAAGATTGTGATTATTGGTGGTGTCGCGGGTGGTGCATCCGCAGCGGCTCGTGCTCGTCGACTCAGCGAAGAAGCTGAAATCATTATGTTTGAGCGGGGCCCCTTCGTTTCATTTGCTAACTGTATGATTGACGACATTTTGTAA
VANGNB10_RS03460	ltrA	NZ_LK021129.1	688480	689952	1473	-	protein_coding		Group II intron, maturase-specific domain	annotated gene	unique (9)	OOOOOOOOOOOOOOOOOOOOOOOOOOOOOOOOOOOOOOOOOOOOOOOOOOOOOOOOOOOOOOOOOOOOOOOOOOOOOOOOOOOOOOOOOOOOOOOOOOOOOOOOOOOOOOOOOOOOOOOOOOOOOOOOOOOOOOOOOOOOOOOOOOO	ATGGTGGCTTCATCAGAAGTTAGTGCTTCTCCTAATGGCACTCAATGGCAATCCATCGATTGGAAAGCTGTCGAGTCGCACGTGTTAAAGCTTCAAATGCGCATTGCAAAAGCAACTCGAGAGGGAAAACACAGTAAAGCGAAGTCTTTGCAGTGGATCTTAACGCACTCCAGATCAGCGAAATTACTTGCTGTGAAGCGGGTGTCCCAAAACAAAGGCAGTAACACTCCAGGAATCGATGGTGTCATTTGGAATACGGATGCCCGTCGAATGACCGCAGTGGATCAATTGAATCGCAAAGGCTACCGAGCTAAACCGCTCAGACGTATCTACATTCCGAAAAAGAATGGCAAACTTAGACCCCTCGGCATTCCATGCATGATAGACCGAGCGCAACAA…
VANGNB10_RS03495	-	NZ_LK021129.1	697761	698132	372	-	protein_coding		hypothetical protein	unknown function	unique (14)	OOOOOOOOOOOOOOOOOOOOOOOOOOOOOOOOOOOOO	ATGCTTTTAACTAATCGCCGAAAGTACGTATATGAAAATCCAAATTTAAATGTTTCGAACAAACAGTATAAAAATGATTTAAAAATTTTTGATAACTATGAGATCTCAGACGAGGAAGCTATGCTAAAAGCAAATAAATTGACCATCGAAGAACAGAATAGCACACTCAAACTTAGAAGATCTCATTTTGATAAAAGATTTAATGAACACTGTTATAATAGAAAAGATCGTTCAGAGAGCAAAGCTTCTACAATTGATTTTACAAGCGTAGTTAAGAAGGAAAATCGAGTTCCTGGTCTGTATGGTTGTAATCGTTGGAAATCGAAAGAAATCGCACATGTGAAAGAAACTGAATCTTTTTGCTTCTTTTA
VANGNB10_RS20770	-	NZ_LK021129.1	707065	707232	168	-	protein_coding	<10 TAs	type III secretion protein R	annotated gene	unique (14)	OOOOOOOOOOOOOOOO	ATGTTCACTACAAAGCGTGAAAAGGTAAAATCAACCCCTTTCTCTGAGTTTGTGCGTAACGCTTCTTCAGGTGAGAAACGTAAGTTTTTTGATAAGGTGGTTAAAGAAACCATCGAAGAGCAGAAAACAATGATAGCGAAAGCTAAGCAGCACGATTGTCACTGTTA
VANGNB10_RS04040	-	NZ_LK021129.1	836553	836626	74	-	tRNA	<10 TAs	-			OOOOOOOO	GGCGCGATGGCAGACTGGTTATGCAGCGGATTGCAAATCCGTGGACCTCGGTTCGACTCCGGGTCGCGCCTCC
VANGNB10_RS04045	-	NZ_LK021129.1	836665	836751	87	-	tRNA	<10 TAs	-			OOOOOOOO	GCCCTGGTGGTGAAATTGGTAGACACAAGGGATTTAAAATCCCTCGACTTTCGAGTCGTGCCGGTTCAAGTCCGGCCCGGGGCACC
VANGNB10_RS04280	-	NZ_LK021129.1	892790	893302	513	-	protein_coding		nicotinate-nucleotide adenylyltransferase	annotated gene	core (100)	OOOOOOOOOOOOOOOOOOOOOOOOOOOOOOOOOOOOOOOOOOOOOOOOOOO	ATGACTAAAATTGCCGTCTTTGGGAGTGCTTTTAACCCTCCGAGCTTAGGACATAAAAGTGTGATTGAATCGCTAAGCCATTTCGATTTAATTCTGTTGGTACCGAGCATTTCACACGCTTGGGGTAAGCAGATGCTCAGTTATGAGATCCGTTGTGAACTTATTGATGCTTTTATTCGTGATTTGCAGTCAGATAAGATACACCGCTCAATAGTCGAAGAGGAACTGCAACAGCCCGGGCAGAGCGTCACAACTCATGCTGTTTTGTCATTACTGCAAAAACAATCACCTGATGCTGACATTACTTTTGTAATGGGCCCGGATAATCTGTTCAATTTTGCGAAATTCTATAAAGCTCAAGATATCTTGCAACGCTGGTCAGTCATGGCCTGTCCTGAA…
VANGNB10_RS04770	-	NZ_LK021129.1	1002800	1003078	279	-	protein_coding		Peptidyl-prolyl cis-trans isomerase C	annotated gene	core (100)	OOOOOOOOOOOOOOOOOOOOOOOOOOOO	ATGGCAAGAACGGCAGCGGCTCTTCACATTTTAGTGAAGCATAAAGAACAAGCTGAAGATATTATCGCTCAGTTAAAAAAGGGAGCGAAATTTCAAACATTAGCCAGAAAATATTCTACCTGTCCTTCGGGTAAAAAAGGGGGCGATCTGGGTGAGTTTCGTCAGGGGCAGATGGTACCTCAATTTGATAAAATCTGTTTCACTGGAGAGGTACTGACACCCCATTTGGTGAAAACCAAGTTTGGTTGGCATGTTGTAAAAGTTCTATATCGGACCTA
VANGNB10_RS04855	-	NZ_LK021129.1	1019377	1020096	720	+	protein_coding		Glutamine transport ATP-binding protein GlnQ	annotated gene	core (100)	OOOOOOOOOOOOOOOOOOOOOOOOOOOOOOOOOOOOOOOOOOOOOOOOOOOOOOOOOOOOOOOOOOOOXXXX	TGAATGCGATAGAGTTTGAAAAAGTAAACAAGTGGTACAATAATTTTCACGCTTTGAAAGACATTACTCTTCAGGTTCGTCGAGGGGAAATCTTAGTCGTTTGTGGCCCTTCAGGCTCAGGAAAATCAACATTAATCCGAACGGTCAATGGGTTAGAAGCTATCACCGCGGGCAAGATCACCCTGAAATCTAACCATTCCGACATCACACAGCCTGCGGGAAAAATCGGTATGGTTTTCCAGCATTTCAACCTTTTCCCTCACTTGACGGTGATTGAAAACCTTATTTTAGCTCCAATTCGTACACTGAAATTGAGTAAGCAAGCCGCAAGACAAAGAGCGAGCCATTTTTTACAGCGAGTGAATATTCTTGACCAAGCTGACAAATATCCGGTGCAAT…
VANGNB10_RS04890	-	NZ_LK021129.1	1026427	1026743	317	+	protein_coding		Branched-chain amino acid transport protein (AzlD)	annotated gene	core (98)	OOOOOOOOOOOOOOOOOOOOOOOOOOOOOOO	TCTGCTTTCGATCCTCGCCATGACCGCTTTGGTCTTTATGAGCCGTTATCTGTTCTTAGAGCCTAAATTACCGCTGCGTCTCAACCCAGTTATCCAGCGCTTACTCACTTATTCTAGCCCTGCCGTATTAACTGCTATTTGGGCTCCGATTGTGTTCCTGCCAGAGCAAACACTTTGGCTTGATCGCCATAATCCCTACTTGTGGGCCGCAGCATTAGCGGGGCTGATTGCATGGAAAACCAAGAATGTCCTGCTGACCACGATCATCAGCATGGCGACTTTCTTTTTGCTAAATTTAACGCTCTTAGCCCATTAA
VANGNB10_RS20775	-	NZ_LK021129.1	1053145	1053288	144	-	protein_coding	<10 TAs	hypothetical protein	unknown function	unique (3)	OOOOOOOOOOOOOO	TTGGCTATTGTCTTTTTTGTGACCATTTTATTTGACGCTCGTTTTGCACTATTTTTCCGTGCTACTGGCGAGGTTGGTTTTCTTGATCCATTTTCAATGAGCGAATCATTCGCAGTCACGTCGCTGGTGGTTGATTGGATGTA
VANGNB10_RS05495	-	NZ_LK021129.1	1177346	1177609	264	-	protein_coding		phospholipid transport system transporter-binding protein	annotated gene	core (97)	OOOOOOOOOOOOOOOOOOOOOOOOOO	ATGGATCTTTTGTTGGCGGAGTCTTTGGAAATTTCAACGGTACTAGATTCCAAAGCAAATTATCTTCAATGGCTAAGCCTAACTCCTCCTTTAACAATAGATGCATCACGAGTCAATAGCGTGGATGCTGCCGGTCTACAACTGCTTGCTTCTTTGTTTATGACAGCAGAGCGAGCTGGAATTGAGATCACTTTAGTTAACGCAACAAACACGCTCAATGAAGGTATTGCGCTACTGGCTTTAGAAAGCTTGTTCGCAGAGTA
VANGNB10_RS05515	-	NZ_LK021129.1	1182599	1183846	1248	+	protein_coding		Putative transposase	transposase	unique (6)	OOOOOOOOOOOOOOOOOOOOOOOOOOOOOOOOOOOOOOOOOOOOOOOOOOOOOOOOOOOOOOOOOOOOOOOOOOOOOOOOOOOOOOOOOOOOOOOOOOOOOOOOOOOOOOOOOOOOOOOOOOOOO	TGGTTCAATACTCAGGTCGTAGACGTCGCCACCACACACTAAAAGAATTTGTTCCCCGCGCAACGAAACTCCTATTTGAAAAAGACAACGCTTGGGAAAAAGTGCTTTGGAAACACGCTCAGACCTTCAGCCTTTGGCAAATCACTTGCGTGGAACGCATGCTCGCGTGCGGCACCAATATGATGGGCGCCAAACACTACGATTGCGGAACATCTAATTGCCCGCACACTAAGGTCGTCTGTCAAAGCTGCAAGACGAAGGCTTGCAGCTCTTGTGGTACGAAATCCACCGAGCAATGGATACACACTCAGCTCGATGTCATGCCTGATTGTGAGCACCAGCACATCACCTTCACTATGCCGAGCGAGCTATGGCCCATCTTCGAAGCCAATCCTACAT…
VANGNB10_RS00040	-	NZ_LK021128.1	4370	5290	921	-	protein_coding		transposase, IS5 family	transposase	unique (3)	OOOOOOOOOOOOOOOOOOOOOOOOOOOOOOOOOOOOOOOOOOOOOOOOOOOOOOOOOOOOOOOOOOOOOOOOOOOOOOOOOOOOOOOOOOOO	ATGCCTAAACCTCGTTACAAAACAACTAACTGGAAACAGTACAACAAAGCCTTAATCAACCGTGGTTCTCTGACCTTTTGGATTGATGAGGAAACGATAGCTGAGTGGAAACAAAACAAACAAGGCAAGCGTGGTAGACCTCGTCGATTCAGCGACTTAGCCATTACTACAGCACTGATGGTAAAACGCGTTTTCTCTATGCCGTTGAGAGCGCTACAAGGTTTTCTAGACTCTGTATTTAAGCTGGCTAACATCCCGCTTGTTTGCCCGCACTACACCTGTATAAGCCGCCGAGCTAAGGAAGTTGAGGTTTCATTTAAAACCAAAACCAGAGGAGCAATACAACACCTGGCAATTGATGCCACTGGCCTCAAGGTTTATGGCGAGGGTGAATGGAAG…
VANGNB10_RS00140	-	NZ_LK021128.1	25888	26754	867	+	protein_coding		Transposase DDE domain protein	transposase	unique (3)	OOOOOOOOOOOOOOOOOOOOOOOOOOOOOOOOOOOOOOOOOOOOOOOOOOOOOOOOOOOOOOOOOOOOOOOOOOOOOOOOOOOOOOO	TCAACCGTGGTTCTCTGACCTTTTGGATTGATGAGGAAACGATAGCTGAGTGGAAACAAAACAAACAAGGCAAGCGTGGTAGACCTCGTCGATTCAGCGACTTAGCCATTACTACAGCACTGATGGTAAAACGCGTTTTCTCTATGCCGTTGAGAGCGCTACAAGGTTTTCTAGACTCTGTATTTAAGCTGGCTAACATCCCGCTTGTTTGCCCGCACTACACCTGTATAAGCCGCCGAGCTAAGGAAGTTGAGGTTTCATTTAAAACCAAAACCAGAGGAGCAATACAACACCTGGCAATTGATGCCACTGGCCTCAAGGTTTATGGCGAGGGTGAATGGAAGGTCAAGAAGCATGGTACTGATGGGAAGCGCAGAGTCTGGCGTAAACTGCATATTG…
VANGNB10_RS00235	tnpB	NZ_LK021128.1	52473	52822	350	+	protein_coding		IS66 family insertion sequence element accessory protein TnpB	transposase	unique (3)	OOOOOOOOOOOOOOOOOOOOOOOOOOOOOOOOOOO	AGGTATGCTCAGCGCTCCAGACATTTACCTTTATCGTGAAAGCGTCGATTTTAGAAAGTCCATCAACGGTCTTGCAGCGATTATCGAAAATGATACGGACTTACCTCTTGGCAGCGGTGCGCTGTTCCTGTTTACCAATAAACAGCGCGATAAGATTAAGGTACTGTACTGGGATAAAACAGGCTTCGCCCTCTGGTATAAACGCCTTGAAAAAGCCAAGTATAAGTGGCCTTCAAAAGAGAAAAATCAGGTGTTTACCCTCACTCAATTTGAGCTTGATAGACTGCTTTCTGGCTTCACAATTATCGGCCATGAACCCGTAAAAATAAACGATTTTACAATGAGCTAA
VANGNB10_RS00255	-	NZ_LK021128.1	57384	58631	1248	-	protein_coding		Putative transposase	transposase	unique (12)	OOOOOOOOOOOOOOOOOOOOOOOOOOOOOOOOOOOOOOOOOOOOOOOOOOOOOOOOOOOOOOOOOOOOOOOOOOOOOOOOOOOOOOOOOOOOOOOOOOOOOOOOOOOOOOOOOOOOOOOOOOOOO	GTGGTTCAATACTCAGGTCGTAGACGTCGCCACCACACACTAAAAGAATTTGTTCCCCGCGCAACGAAACTCCTATTTGAAAAAGACAACGCTTGGGAAAAAGTGCTTTGGAAACACGCTCAGACCTTCAGCCTTTGGCAAATCACTTGCGTGGAACGCATGCTCGCGTGCGGCACCAATATGATGGGCGCCAAACACTACGATTGCGGAACATCTAATTGCCCGCACACTAAGGTCGTCTGTCAAAGCTGCAAGACGAAGGCTTGCAGCTCTTGTGGTACGAAATCCACCGAGCAATGGATACACACTCAGCTCGATGTCATGCCTGATTGTGAGCACCAGCACATCACCTTCACTATGCCGAGCGAGCTATGGCCCATCTTCGAAGCCAATCCTACA…
HS933_RS00015	-	NC_019325.1	2876	3766	891	+	protein_coding		transposase, IS30 family	transposase	plasmid	OOOOOOOOOOOOOOOOOOOOOOOOOOOOOOOOOOOOOOOOOOOOOOOOOOOOOOOOOOOOOOOOOOOOOOOOOOOOOOOOOOOOOOOOO	TGACAACAGTTTACAATTTATATTTAGACGAAAGTTCAGTATTTCCAATGTTTTGTGTTGCAGGATTTATTATAAAAGAATCTGAACTAGAAAAAGTTAATACCGAAGTGAAGAAGATCAAAGACATTATATGGAGCGATAGTTCAAATCCTCACAAAATAATCTTACACGAAAAAGACGTTAAAAGTGTACATCAGAACGGCTTTAAAAATGATGGCAATATACCTCTTGAATATAAACGTTTTGAAAATGGAAGCGTGGCCAAACAATTATACATAGAAGTTTATCATGCTATTAAAAGATTAGACTTAAAAGTCATAGGTGCATGTATAAATACACAAGAATTAGAATCATATTATTCGAAACGAAATATGACTAATCATTATCTAACAGCTATGC…
HS933_RS00020	-	NC_019325.1	4234	4416	183	-	protein_coding		hypothetical protein	unknown function	plasmid	OOOOOOOOOOOOOOOOOOO	ATGGCATGGATTTCAGTAACCAAAGATCGTGAATTATTTCAAAATCTCTTGGATTTTACAGGCAATACACTATTTAATTTAAGTGTTATTTCGTTAGTAATAGGAGTGTTATATCTTGTGGTAGGCGAAGTAATAAATACACTTTATTTTAAAAATAGAAATAAAGGTAATGGGCAAATGTA
langO2_p02	-	NC_009351.1	1502	1942	441	-	protein_coding		hypothetical protein	unknown function	plasmid	OOOOOOOOOOOOOOOOOOOOOOOOOOOOOOOOOOOOOOOOOOOO	ATGAAGAATGAAGAGTTTGAAATCATCTGTATTAACCCTGACTGTCTTGAAATTGACCTCATGGAAGAGTGGGGAACATACCGCATTAAAGATGAATACCTAGACCTGCTAGATGGTGAAATCCCGAACCCTATTGTGATCACTGACAACAAGTTTATCGACAACTCGCATGAGCACCTAACAAGTGAATACGGCAAATGGGTACTACTACCTAACTCGATTTGTGATTCATCAAAGCTCTACAGTATTCGTGCAATGAAGAGTGTTGGCCGTACTCCCGATATTCCACTGACAGACGAAATGTCAGAACCTTATGAGCAGGAGCTAAACGCCTTTCGTGATGCTGACGTGTATGTGGTTAGTGTTAAGGGTCAGGCTATCAACGGTGCTATACGTAAT…
langO2_p05	-	NC_009351.1	4022	4383	362	+	protein_coding		hypothetical protein	unknown function	plasmid	OOOOOOOOOOOOOOOOOOOOOOOOOOOOOOOOOOOO	ATCCCAAAATAAGCCAAATGGCTACTGTGAAATAGCTCTTTTACTTGATTACTCAGAGCGTATATATCAGGAGTATATGCGCTCTGGGAAAAAATTTATTTACGCTAAAATATTGCGTAACGTTAATGAAAGAATATATGAAAATTTAATTAATTATTCATGTCATTTACAACCGCAAGTAAGAAATTGTGCTGTTGAGTTAATGCTTCATCTTGATGTATGGAGGGCTATATGGGATTCTGAATTTGAAACTCAAAAACCAAAATTAAGAGATGTATTTACTTTTAGTAATGAAGTTAATTTCCCTAGGAAATATGTAGACTCTCTATTATCGGAACTTGCTTGTTTAAGTGATTTATAA
