# Supplementary material for: Essential Genes of Vibrio anguillarum and Other Vibrio spp. Guide the Development of New Drugs and Vaccines
Source: Front Microbiol. 2021 Oct 20;12:755801. doi: 10.3389/fmicb.2021.755801 (PMC8564382; doi:10.3389/fmicb.2021.755801)
Supplement: Supplementary file 4 [file Data_Sheet_4.CSV]

#Supplementary Information - Table S3. Shared genes between studies. All Vibrio spp. studies together	V. anguillarum studies only. As well as the V. anguillarum specific genes
V._cholera_(Cameron_et_al.)	V._cholera_(Chao_et_al.)	V._cholera_(Kamp_et_al.)	V._parahaemolyticus_(Hubbard_et_al.)	V._anguillarum_(Guanhua_et_al.)	V._anguillarum_(this_study)	V._anguillarum_NB10_gene_description
NC_002505.1:c3896-2271	NC_002505.1:c3896-2271	NC_002505.1:c3896-2271	VP0003
NC_002505.1:7397-8815	NC_002505.1:7397-8815	NC_002505.1:7397-8815	VP0011
NC_002505.1:11103-13520	NC_002505.1:11103-13520	NC_002505.1:11103-13520	VP0014
NC_002505.1:c18935-16869	NC_002505.1:c18935-16869	NC_002505.1:c18935-16869	VP0021
NC_002505.1:c21535-21287	NC_002505.1:c21535-21287	NC_002505.1:c21535-21287	VP0025		VANGNB10_RS05635	sulfurtransferase TusA
NC_002505.1:82454-83077	NC_002505.1:82454-83077	NC_002505.1:82454-83077	VP0096	CP020534.1:111245-111850
NC_002505.1:c107311-106649	NC_002505.1:c107311-106649		VP0109	CP020534.1:121551-122249	VANGNB10_RS19640	YihA family ribosome biogenesis GTP-binding protein
NC_002505.1:136954-138129	NC_002505.1:136954-138129	NC_002505.1:136954-138129	VP2956
NC_002505.1:140004-140864	NC_002505.1:140004-140864	NC_002505.1:140004-140864	VP2953
NC_002505.1:149278-150075	NC_002505.1:149278-150075	NC_002505.1:149278-150075	VP2936		VANGNB10_RS06275	glutamate racemase
NC_002505.1:c223286-222087	NC_002505.1:c223286-222087	NC_002505.1:c223286-222087	VP0181
NC_002505.1:226229-226465	NC_002505.1:226229-226465	NC_002505.1:226229-226465	VP0185
NC_002505.1:c228765-228271	NC_002505.1:c228765-228271	NC_002505.1:c228765-228271	VP0190	CP020534.1:242130-242621
NC_002505.1:231950-232705	NC_002505.1:231950-232705	NC_002505.1:231950-232705
NC_002505.1:c238608-237289	NC_002505.1:c238608-237289
NC_002505.1:262098-262319	NC_002505.1:262098-262319
NC_002505.1:c303756-302413	NC_002505.1:c303756-302413	NC_002505.1:c303756-302413	VP2881
NC_002505.1:318296-319555	NC_002505.1:318296-319555	NC_002505.1:318296-319555	VP3000
NC_002505.1:c331051-329711	NC_002505.1:c331051-329711	NC_002505.1:c331051-329711	VP2934
NC_002505.1:331605-332678	NC_002505.1:331605-332678	NC_002505.1:331605-332678
NC_002505.1:332675-333637	NC_002505.1:332675-333637	NC_002505.1:332675-333637
NC_002505.1:337809-338237	NC_002505.1:337809-338237	NC_002505.1:337809-338237	VP2926	CP020534.1:2943995-2944423	VANGNB10_RS06730	50S ribosomal protein L11
NC_002505.1:338242-338943	NC_002505.1:338242-338943	NC_002505.1:338242-338943	VP2925
NC_002505.1:339213-339701	NC_002505.1:339213-339701	NC_002505.1:339213-339701	VP2924	CP020534.1:2942512-2943000	VANGNB10_RS06740	50S ribosomal protein L10
NC_002505.1:339768-340133	NC_002505.1:339768-340133	NC_002505.1:339768-340133	VP2923		VANGNB10_RS06745	50S ribosomal protein L7/L12
NC_002505.1:340374-344399	NC_002505.1:340374-344399	NC_002505.1:340374-344399	VP2922
NC_002505.1:344504-348709	NC_002505.1:344504-348709	NC_002505.1:344504-348709	VP2921
NC_002505.1:350511-351590	NC_002505.1:350511-351590	NC_002505.1:350511-351590	VP2916
NC_002505.1:c356216-354684	NC_002505.1:c356216-354684		VP2829
NC_002505.1:377287-377682	NC_002505.1:377287-377682	NC_002505.1:377287-377682	VP2776
NC_002505.1:377679-378035	NC_002505.1:377679-378035	NC_002505.1:377679-378035
NC_002505.1:378045-378320	NC_002505.1:378045-378320	NC_002505.1:378045-378320
NC_002505.1:378505-378879	NC_002505.1:378505-378879	NC_002505.1:378505-378879	VP2773	CP020534.1:2900799-2901173
NC_002505.1:378995-379465	NC_002505.1:378995-379465	NC_002505.1:378995-379465	VP2772
NC_002505.1:384193-384561	NC_002505.1:384193-384561	NC_002505.1:384193-384561	VP2740
NC_002505.1:384569-384871	NC_002505.1:384569-384871	NC_002505.1:384569-384871	VP2739		VANGNB10_RS06980	primosomal replication protein N
NC_002505.1:384887-385114	NC_002505.1:384887-385114	NC_002505.1:384887-385114	VP2738		VANGNB10_RS06985	30S ribosomal protein S18
NC_002505.1:386594-388000	NC_002505.1:386594-388000	NC_002505.1:386594-388000	VP2735
NC_002505.1:387972-389099	NC_002505.1:387972-389099	NC_002505.1:387972-389099
NC_002505.1:422614-423147	NC_002505.1:422614-423147	NC_002505.1:422614-423147	VP2709	CP020534.1:2848566-2849099	VANGNB10_RS07160	single-stranded DNA-binding protein
NC_002505.1:442155-443198	NC_002505.1:442155-443198	NC_002505.1:442155-443198	VP2691
NC_002505.1:444132-444620	NC_002505.1:444132-444620	NC_002505.1:444132-444620	VP2689		VANGNB10_RS07260	rod shape-determining protein MreD
NC_002505.1:c466178-465207	NC_002505.1:c466178-465207		VP0327
NC_002505.1:466449-466760	NC_002505.1:466449-466760	NC_002505.1:466449-466760	VP0328		VANGNB10_RS07350	50S ribosomal protein L21
NC_002505.1:466781-467041	NC_002505.1:466781-467041	NC_002505.1:466781-467041	VP0329	CP020534.1:2804024-2804281	VANGNB10_RS07355	50S ribosomal protein L27
NC_002505.1:469805-470302	NC_002505.1:469805-470302	NC_002505.1:469805-470302	VP0333
NC_002505.1:c472571-471723	NC_002505.1:c472571-471723	NC_002505.1:c472571-471723	VP0336
NC_002505.1:c473544-472552	NC_002505.1:c473544-472552	NC_002505.1:c473544-472552
NC_002505.1:c474829-473534	NC_002505.1:c474829-473534	NC_002505.1:c474829-473534	VP0338
NC_002505.1:c477245-474882	NC_002505.1:c477245-474882
NC_002505.1:c501327-500170	NC_002505.1:c501327-500170	NC_002505.1:c501327-500170	VP2606
NC_002505.1:508071-509249	NC_002505.1:508071-509249	NC_002505.1:508071-509249	VP2600
NC_002505.1:509405-510481	NC_002505.1:509405-510481	NC_002505.1:509405-510481	VP2599
NC_002505.1:c552284-550407	NC_002505.1:c552284-550407	NC_002505.1:c552284-550407	VP0404
NC_002505.1:c554678-554235	NC_002505.1:c554678-554235	NC_002505.1:c554678-554235	VP0406	CP020534.1:2688621-2689064
NC_002505.1:c554923-554708	NC_002505.1:c554923-554708	NC_002505.1:c554923-554708	VP0407	CP020534.1:2688376-2688591
NC_002505.1:555164-556182	NC_002505.1:555164-556182	NC_002505.1:555164-556182	VP0408
NC_002505.1:557976-558365	NC_002505.1:557976-558365	NC_002505.1:557976-558365	VP0411	CP020534.1:2684880-2685233
NC_002505.1:559777-560067	NC_002505.1:559777-560067	NC_002505.1:559777-560067	VP2560
NC_002505.1:560759-561235	NC_002505.1:560759-561235	NC_002505.1:560759-561235	VP2558
NC_002505.1:576524-579106	NC_002505.1:576524-579106	NC_002505.1:576524-579106	VP2548
NC_002505.1:594665-596050	NC_002505.1:594665-596050	NC_002505.1:594665-596050	VP2534
NC_002505.1:596286-596534	NC_002505.1:596286-596534	NC_002505.1:596286-596534	VP2533
NC_002505.1:596562-597116	NC_002505.1:596562-597116	NC_002505.1:596562-597116	VP2532	CP020534.1:2646372-2646926
NC_002505.1:597144-597887	NC_002505.1:597144-597887	NC_002505.1:597144-597887	VP2531
NC_002505.1:597929-598282	NC_002505.1:597929-598282	NC_002505.1:597929-598282	VP2530
NC_002505.1:603055-603483	NC_002505.1:603055-603483	NC_002505.1:603055-603483	VP0438
NC_002505.1:603499-603891	NC_002505.1:603499-603891	NC_002505.1:603499-603891	VP0439		VANGNB10_RS17225	30S ribosomal protein S9
NC_002505.1:c619564-618683	NC_002505.1:c619564-618683	NC_002505.1:c619564-618683	VP2507
NC_002505.1:c620369-619575	NC_002505.1:c620369-619575	NC_002505.1:c620369-619575	VP2506		VANGNB10_RS08355	3-methyl-2-oxobutanoate hydroxymethyltransferase
NC_002505.1:665847-666188	NC_002505.1:665847-666188	NC_002505.1:665847-666188	VP2474		VANGNB10_RS08520	iron-sulfur cluster insertion protein ErpA
NC_002505.1:672030-673217	NC_002505.1:672030-673217	NC_002505.1:672030-673217	VP2470	CP020534.1:2561685-2562872
NC_002505.1:678104-680059	NC_002505.1:678104-680059	NC_002505.1:678104-680059	VP2463
NC_002505.1:680126-680962	NC_002505.1:680126-680962	NC_002505.1:680126-680962	VP2462	CP020534.1:2552757-2553587	VANGNB10_RS08585	dihydropteroate synthase
NC_002505.1:683351-683806	NC_002505.1:683351-683806		VP2458
NC_002505.1:685337-688033	NC_002505.1:685337-688033	NC_002505.1:685337-688033	VP2456
NC_002505.1:710583-712121	NC_002505.1:710583-712121	NC_002505.1:710583-712121	VP0513
NC_002505.1:720743-721558	NC_002505.1:720743-721558	NC_002505.1:720743-721558	VP0523
NC_002505.1:721568-722419	NC_002505.1:721568-722419	NC_002505.1:721568-722419	VP0524	CP020534.1:2511705-2512136
NC_002505.1:c725799-725539	NC_002505.1:c725799-725539	NC_002505.1:c725799-725539	VP0531	CP020534.1:2498227-2498487	VANGNB10_RS08940	30S ribosomal protein S20
NC_002505.1:726042-727619	NC_002505.1:726042-727619	NC_002505.1:726042-727619	VP0532
NC_002505.1:727688-728656	NC_002505.1:727688-728656	NC_002505.1:727688-728656	VP0533
NC_002505.1:728687-731536	NC_002505.1:728687-731536	NC_002505.1:728687-731536	VP0534
NC_002505.1:732711-733661	NC_002505.1:732711-733661	NC_002505.1:732711-733661	VP0537
NC_002505.1:801201-802415	NC_002505.1:801201-802415	NC_002505.1:801201-802415	VP0596
NC_002505.1:802452-802835	NC_002505.1:802452-802835	NC_002505.1:802452-802835	VP0597
NC_002505.1:802896-803219	NC_002505.1:802896-803219	NC_002505.1:802896-803219	VP0598		VANGNB10_RS09265	iron-sulfur cluster assembly protein IscA
NC_002505.1:803268-803783	NC_002505.1:803268-803783	NC_002505.1:803268-803783	VP0599	CP020534.1:2421701-2422216	VANGNB10_RS09270	co-chaperone HscB
NC_002505.1:811088-812218	NC_002505.1:811088-812218	NC_002505.1:811088-812218	VP0608	CP020534.1:2413543-2414667
NC_002505.1:895707-896165	NC_002505.1:895707-896165
NC_002505.1:915826-916137	NC_002505.1:915826-916137	NC_002505.1:915826-916137	VP0646	CP020534.1:2347514-2347816
NC_002505.1:c919411-918527	NC_002505.1:c919411-918527	NC_002505.1:c919411-918527	VP0650	CP020534.1:2341967-2342851
NC_002505.1:919557-920159	NC_002505.1:919557-920159	NC_002505.1:919557-920159	VP0651
NC_002505.1:c939569-937854	NC_002505.1:c939569-937854	NC_002505.1:c939569-937854	VP2333
NC_002505.1:c949403-947523	NC_002505.1:c949403-947523		VP0686
NC_002505.1:c950307-949423	NC_002505.1:c950307-949423	NC_002505.1:c950307-949423	VP0687
NC_002505.1:c1010890-1010612	NC_002505.1:c1010890-1010612	NC_002505.1:c1010890-1010612	VP0718		VANGNB10_RS10095	YbeD family protein
NC_002505.1:c1014217-1013096	NC_002505.1:c1014217-1013096	NC_002505.1:c1014217-1013096	VP0721
NC_002505.1:c1016130-1014214	NC_002505.1:c1016130-1014214	NC_002505.1:c1016130-1014214	VP0722
NC_002505.1:c1018024-1016996	NC_002505.1:c1018024-1016996		VP0725
NC_002505.1:c1018671-1018030	NC_002505.1:c1018671-1018030	NC_002505.1:c1018671-1018030		CP020534.1:2237710-2238336
NC_002505.1:1035251-1037260	NC_002505.1:1035251-1037260	NC_002505.1:1035251-1037260	VP0800
NC_002505.1:1050494-1051138	NC_002505.1:1050494-1051138	NC_002505.1:1050494-1051138	VP0822	CP020534.1:2205033-2205677
NC_002505.1:1051253-1052227	NC_002505.1:1051253-1052227	NC_002505.1:1051253-1052227	VP0823
NC_002505.1:1063143-1064813	NC_002505.1:1063143-1064813	NC_002505.1:1063143-1064813	VP0832
NC_002505.1:1070933-1071859	NC_002505.1:1070933-1071859	NC_002505.1:1070933-1071859	VP2189
NC_002505.1:1071904-1073169	NC_002505.1:1071904-1073169	NC_002505.1:1071904-1073169	VP2188
NC_002505.1:c1082349-1081720	NC_002505.1:c1082349-1081720	NC_002505.1:c1082349-1081720	VP2106
NC_002505.1:1122690-1124768	NC_002505.1:1122690-1124768	NC_002505.1:1122690-1124768
NC_002505.1:1139201-1139344	NC_002505.1:1139201-1139344
NC_002505.1:1177056-1177652	NC_002505.1:1177056-1177652	NC_002505.1:1177056-1177652	VP1106
NC_002505.1:1179130-1180437	NC_002505.1:1179130-1180437	NC_002505.1:1179130-1180437	VP1108
NC_002505.1:c1194737-1193367	NC_002505.1:c1194737-1193367	NC_002505.1:c1194737-1193367	VP1128
NC_002505.1:c1196553-1195435	NC_002505.1:c1196553-1195435		VP1130
NC_002505.1:1230431-1231570	NC_002505.1:1230431-1231570	NC_002505.1:1230431-1231570
NC_002505.1:1238124-1239899	NC_002505.1:1238124-1239899	NC_002505.1:1238124-1239899	VP1047
NC_002505.1:c1253716-1251995	NC_002505.1:c1253716-1251995			CP020534.1:1988048-1989769
NC_002505.1:1266153-1266260	NC_002505.1:1266153-1266260	NC_002505.1:1266153-1266260
NC_002505.1:1296440-1297423	NC_002505.1:1296440-1297423	NC_002505.1:1296440-1297423	VP1290
NC_002505.1:1297450-1299837	NC_002505.1:1297450-1299837	NC_002505.1:1297450-1299837	VP1291
NC_002505.1:c1318624-1318049	NC_002505.1:c1318624-1318049	NC_002505.1:c1318624-1318049	VP1313
NC_002505.1:c1326288-1325155	NC_002505.1:c1326288-1325155	NC_002505.1:c1326288-1325155	VP1935
NC_002505.1:c1328669-1326384	NC_002505.1:c1328669-1326384	NC_002505.1:c1328669-1326384	VP1934
NC_002505.1:c1377395-1375995	NC_002505.1:c1377395-1375995	NC_002505.1:c1377395-1375995	VP1893
NC_002505.1:1516533-1517276	NC_002505.1:1516533-1517276
NC_002505.1:1588425-1588943	NC_002505.1:1588425-1588943	NC_002505.1:1588425-1588943	VP1591
NC_002505.1:c1591060-1589366	NC_002505.1:c1591060-1589366	NC_002505.1:c1591060-1589366
NC_002505.1:1873592-1873810	NC_002505.1:1873592-1873810	NC_002505.1:1873592-1873810	VP1016	CP020534.1:1936877-1937095
NC_002505.1:c1875318-1874120|NC_002505.1:c1875324-1875028	NC_002505.1:c1875318-1874120|NC_002505.1:c1875324-1875028	NC_002505.1:c1875318-1874120|NC_002505.1:c1875324-1875028	VP1231
NC_002505.1:c1947823-1947461	NC_002505.1:c1947823-1947461
NC_002505.1:c1948022-1947786	NC_002505.1:c1948022-1947786
NC_002505.1:1948112-1948573	NC_002505.1:1948112-1948573	NC_002505.1:1948112-1948573
NC_002505.1:1989336-1990064	NC_002505.1:1989336-1990064	NC_002505.1:1989336-1990064
NC_002505.1:c2020711-2019953	NC_002505.1:c2020711-2019953		VP0984	CP020534.1:1200852-1201604	VANGNB10_RS14715	3-deoxy-manno-octulosonate cytidylyltransferase
NC_002505.1:c2021881-2020871	NC_002505.1:c2021881-2020871	NC_002505.1:c2021881-2020871	VP0983
NC_002505.1:c2023629-2021881	NC_002505.1:c2023629-2021881	NC_002505.1:c2023629-2021881	VP0982
NC_002505.1:c2027801-2026557	NC_002505.1:c2027801-2026557	NC_002505.1:c2027801-2026557	VP0979
NC_002505.1:c2028488-2027802	NC_002505.1:c2028488-2027802	NC_002505.1:c2028488-2027802	VP0978	CP020534.1:1193071-1193757
NC_002505.1:c2029701-2028481	NC_002505.1:c2029701-2028481	NC_002505.1:c2029701-2028481	VP0977
NC_002505.1:c2062815-2061646	NC_002505.1:c2062815-2061646	NC_002505.1:c2062815-2061646	VP2027
NC_002505.1:c2063108-2062827	NC_002505.1:c2063108-2062827	NC_002505.1:c2063108-2062827
NC_002505.1:c2065483-2063813	NC_002505.1:c2065483-2063813		VP2030
NC_002505.1:c2066281-2065592	NC_002505.1:c2066281-2065592	NC_002505.1:c2066281-2065592	VP2031
NC_002505.1:2108248-2108349	NC_002505.1:2108248-2108349	NC_002505.1:2108248-2108349
NC_002505.1:c2141429-2140716	NC_002505.1:c2141429-2140716	NC_002505.1:c2141429-2140716	VP0866
NC_002505.1:c2170253-2169279	NC_002505.1:c2170253-2169279	NC_002505.1:c2170253-2169279
NC_002505.1:c2170884-2170246	NC_002505.1:c2170884-2170246	NC_002505.1:c2170884-2170246	VP2049	CP020534.1:1053785-1054429
NC_002505.1:c2174344-2174108	NC_002505.1:c2174344-2174108	NC_002505.1:c2174344-2174108	VP2053		VANGNB10_RS15380	acyl carrier protein
NC_002505.1:c2175326-2174580	NC_002505.1:c2175326-2174580	NC_002505.1:c2175326-2174580	VP2054
NC_002505.1:c2176280-2175342	NC_002505.1:c2176280-2175342	NC_002505.1:c2176280-2175342	VP2055
NC_002505.1:c2258442-2257909	NC_002505.1:c2258442-2257909	NC_002505.1:c2258442-2257909
NC_002505.1:2259674-2260201	NC_002505.1:2259674-2260201	NC_002505.1:2259674-2260201	VP0835
NC_002505.1:c2265969-2264806	NC_002505.1:c2265969-2264806
NC_002505.1:c2267365-2266155	NC_002505.1:c2267365-2266155	NC_002505.1:c2267365-2266155	VP2194
NC_002505.1:2303265-2304398	NC_002505.1:2303265-2304398	NC_002505.1:2303265-2304398	VP2269
NC_002505.1:c2321675-2320824	NC_002505.1:c2321675-2320824		VP0747
NC_002505.1:2326288-2326923	NC_002505.1:2326288-2326923	NC_002505.1:2326288-2326923
NC_002505.1:2326905-2327792	NC_002505.1:2326905-2327792	NC_002505.1:2326905-2327792	VP0740
NC_002505.1:c2368083-2366554	NC_002505.1:c2368083-2366554	NC_002505.1:c2368083-2366554	VP0762
NC_002505.1:c2396578-2395256	NC_002505.1:c2396578-2395256	NC_002505.1:c2396578-2395256
NC_002505.1:c2397677-2396718	NC_002505.1:c2397677-2396718	NC_002505.1:c2397677-2396718	VP2302
NC_002505.1:c2401226-2397732	NC_002505.1:c2401226-2397732	NC_002505.1:c2401226-2397732	VP2303
NC_002505.1:c2403034-2401895	NC_002505.1:c2403034-2401895
NC_002505.1:c2403983-2403195	NC_002505.1:c2403983-2403195	NC_002505.1:c2403983-2403195	VP2306
NC_002505.1:c2404446-2403985	NC_002505.1:c2404446-2403985	NC_002505.1:c2404446-2403985	VP2307
NC_002505.1:c2405577-2404522	NC_002505.1:c2405577-2404522		VP2308
NC_002505.1:c2408522-2406111	NC_002505.1:c2408522-2406111	NC_002505.1:c2408522-2406111	VP2310
NC_002505.1:c2409929-2408571	NC_002505.1:c2409929-2408571	NC_002505.1:c2409929-2408571	VP2311
NC_002505.1:c2411134-2409926	NC_002505.1:c2411134-2409926	NC_002505.1:c2411134-2409926	VP2312
NC_002505.1:c2412025-2411183	NC_002505.1:c2412025-2411183	NC_002505.1:c2412025-2411183
NC_002505.1:c2412813-2412043	NC_002505.1:c2412813-2412043	NC_002505.1:c2412813-2412043	VP2314
NC_002505.1:c2413444-2412887	NC_002505.1:c2413444-2412887		VP2315	CP020534.1:802781-803338
NC_002505.1:c2414229-2413498	NC_002505.1:c2414229-2413498	NC_002505.1:c2414229-2413498	VP2316
NC_002505.1:c2415259-2414417	NC_002505.1:c2415259-2414417	NC_002505.1:c2415259-2414417	VP2317
NC_002505.1:c2416119-2415391	NC_002505.1:c2416119-2415391	NC_002505.1:c2416119-2415391	VP2318
NC_002505.1:2416460-2417302	NC_002505.1:2416460-2417302	NC_002505.1:2416460-2417302	VP2319
NC_002505.1:2479033-2480064	NC_002505.1:2479033-2480064	NC_002505.1:2479033-2480064	VP2380
NC_002505.1:c2563101-2560390	NC_002505.1:c2563101-2560390		VP0467
NC_002505.1:c2564949-2564032	NC_002505.1:c2564949-2564032	NC_002505.1:c2564949-2564032	VP0465	CP020534.1:655411-656328	VANGNB10_RS17105	UDP-3-O-acyl-N-acetylglucosamine deacetylase
NC_002505.1:c2566243-2565047	NC_002505.1:c2566243-2565047	NC_002505.1:c2566243-2565047	VP0464
NC_002505.1:c2567536-2566274	NC_002505.1:c2567536-2566274	NC_002505.1:c2567536-2566274	VP0463
NC_002505.1:c2568311-2567529	NC_002505.1:c2568311-2567529	NC_002505.1:c2568311-2567529	VP0462
NC_002505.1:c2569953-2568493	NC_002505.1:c2569953-2568493		VP0461
NC_002505.1:c2571031-2569967	NC_002505.1:c2571031-2569967	NC_002505.1:c2571031-2569967	VP0460		VANGNB10_RS17130	undecaprenyldiphospho-muramoylpentapeptide beta-N-acetylglucosaminyltransferase
NC_002505.1:c2572211-2571015	NC_002505.1:c2572211-2571015	NC_002505.1:c2572211-2571015	VP0459
NC_002505.1:c2574656-2573574	NC_002505.1:c2574656-2573574	NC_002505.1:c2574656-2573574	VP0457
NC_002505.1:c2576014-2574653	NC_002505.1:c2576014-2574653	NC_002505.1:c2576014-2574653	VP0456
NC_002505.1:c2579574-2579254	NC_002505.1:c2579574-2579254	NC_002505.1:c2579574-2579254		CP020534.1:640773-641090
NC_002505.1:c2580534-2579584	NC_002505.1:c2580534-2579584	NC_002505.1:c2580534-2579584	VP0452
NC_002505.1:2601508-2602149	NC_002505.1:2601508-2602149	NC_002505.1:2601508-2602149	VP2527	CP020534.1:2643454-2644062
NC_002505.1:c2605594-2603309	NC_002505.1:c2605594-2603309	NC_002505.1:c2605594-2603309	VP0431
NC_002505.1:c2607478-2605598	NC_002505.1:c2607478-2605598	NC_002505.1:c2607478-2605598	VP0430
NC_002505.1:c2640993-2640613	NC_002505.1:c2640993-2640613
NC_002505.1:c2643497-2642520	NC_002505.1:c2643497-2642520		VP2571
NC_002505.1:c2645095-2644199	NC_002505.1:c2645095-2644199		VP2573
NC_002505.1:c2685262-2684192	NC_002505.1:c2685262-2684192		VP2642
NC_002505.1:c2686366-2685266	NC_002505.1:c2686366-2685266	NC_002505.1:c2686366-2685266	VP2643
NC_002505.1:2688698-2691559	NC_002505.1:2688698-2691559	NC_002505.1:2688698-2691559	VP2646
NC_002505.1:c2702367-2701582	NC_002505.1:c2702367-2701582		VP2657
NC_002505.1:c2703648-2702389	NC_002505.1:c2703648-2702389	NC_002505.1:c2703648-2702389	VP2658
NC_002505.1:2711129-2711854	NC_002505.1:2711129-2711854	NC_002505.1:2711129-2711854	VP2669	CP020534.1:517754-518479
NC_002505.1:2726081-2726611	NC_002505.1:2726081-2726611	NC_002505.1:2726081-2726611
NC_002505.1:c2751498-2751112	NC_002505.1:c2751498-2751112	NC_002505.1:c2751498-2751112	VP0283		VANGNB10_RS17965	50S ribosomal protein L17
NC_002505.1:c2752517-2751525	NC_002505.1:c2752517-2751525	NC_002505.1:c2752517-2751525	VP0282
NC_002505.1:c2753162-2752542	NC_002505.1:c2753162-2752542	NC_002505.1:c2753162-2752542	VP0281		VANGNB10_RS17975	30S ribosomal protein S4
NC_002505.1:c2753579-2753190	NC_002505.1:c2753579-2753190	NC_002505.1:c2753579-2753190	VP0280	CP020534.1:472113-472502	VANGNB10_RS17980	30S ribosomal protein S11
NC_002505.1:c2753955-2753599	NC_002505.1:c2753955-2753599	NC_002505.1:c2753955-2753599	VP0279
NC_002505.1:c2755591-2754257	NC_002505.1:c2755591-2754257	NC_002505.1:c2755591-2754257	VP0277
NC_002505.1:c2756046-2755612	NC_002505.1:c2756046-2755612	NC_002505.1:c2756046-2755612	VP0276		VANGNB10_RS18000	50S ribosomal protein L15
NC_002505.1:c2756228-2756052	NC_002505.1:c2756228-2756052	NC_002505.1:c2756228-2756052	VP0275
NC_002505.1:c2756738-2756235	NC_002505.1:c2756738-2756235	NC_002505.1:c2756738-2756235	VP0274	CP020534.1:468970-469470	VANGNB10_RS18010	30S ribosomal protein S5
NC_002505.1:c2757106-2756753	NC_002505.1:c2757106-2756753	NC_002505.1:c2757106-2756753	VP0273		VANGNB10_RS18015	50S ribosomal protein L18
NC_002505.1:c2757649-2757116	NC_002505.1:c2757649-2757116	NC_002505.1:c2757649-2757116	VP0272
NC_002505.1:c2758056-2757664	NC_002505.1:c2758056-2757664	NC_002505.1:c2758056-2757664	VP0271
NC_002505.1:c2758391-2758086	NC_002505.1:c2758391-2758086	NC_002505.1:c2758391-2758086	VP0270		VANGNB10_RS18030	30S ribosomal protein S14
NC_002505.1:c2758948-2758409	NC_002505.1:c2758948-2758409	NC_002505.1:c2758948-2758409	VP0269
NC_002505.1:c2759290-2758973	NC_002505.1:c2759290-2758973	NC_002505.1:c2759290-2758973	VP0268		VANGNB10_RS18040	50S ribosomal protein L24
NC_002505.1:c2759674-2759303	NC_002505.1:c2759674-2759303	NC_002505.1:c2759674-2759303	VP0267	CP020534.1:466038-466409	VANGNB10_RS18045	50S ribosomal protein L14
NC_002505.1:c2760091-2759837	NC_002505.1:c2760091-2759837	NC_002505.1:c2760091-2759837	VP0266
NC_002505.1:c2760692-2760282	NC_002505.1:c2760692-2760282	NC_002505.1:c2760692-2760282	VP0264	CP020534.1:465022-465432	VANGNB10_RS18060	50S ribosomal protein L16
NC_002505.1:c2761405-2760704	NC_002505.1:c2761405-2760704	NC_002505.1:c2761405-2760704	VP0263
NC_002505.1:c2761757-2761425	NC_002505.1:c2761757-2761425	NC_002505.1:c2761757-2761425	VP0262	CP020534.1:463960-464292	VANGNB10_RS18070	50S ribosomal protein L22
NC_002505.1:c2762046-2761768	NC_002505.1:c2762046-2761768	NC_002505.1:c2762046-2761768	VP0261
NC_002505.1:c2762891-2762067	NC_002505.1:c2762891-2762067	NC_002505.1:c2762891-2762067	VP0260		VANGNB10_RS18080	50S ribosomal protein L2
NC_002505.1:c2763210-2762908	NC_002505.1:c2763210-2762908	NC_002505.1:c2763210-2762908	VP0259
NC_002505.1:c2763809-2763207	NC_002505.1:c2763809-2763207	NC_002505.1:c2763809-2763207	VP0258		VANGNB10_RS18090	50S ribosomal protein L4
NC_002505.1:c2764455-2763826	NC_002505.1:c2764455-2763826	NC_002505.1:c2764455-2763826	VP0257	CP020534.1:461262-461891
NC_002505.1:c2764781-2764470	NC_002505.1:c2764781-2764470	NC_002505.1:c2764781-2764470	VP0256
NC_002505.1:c2772648-2771350	NC_002505.1:c2772648-2771350	NC_002505.1:c2772648-2771350
NC_002505.1:c2795283-2794267	NC_002505.1:c2795283-2794267
NC_002505.1:c2797745-2796912	NC_002505.1:c2797745-2796912		VP2742
NC_002505.1:c2824084-2823050	NC_002505.1:c2824084-2823050	NC_002505.1:c2824084-2823050	VP2832
NC_002505.1:c2843866-2843315	NC_002505.1:c2843866-2843315		VP0251
NC_002505.1:c2907199-2905176	NC_002505.1:c2907199-2905176	NC_002505.1:c2907199-2905176	VP0133
NC_002505.1:c2949438-2948077	NC_002505.1:c2949438-2948077	NC_002505.1:c2949438-2948077	VP3067	CP020534.1:60573-61934
NC_002505.1:c2950107-2949685	NC_002505.1:c2950107-2949685		VP3068		VANGNB10_RS19930	F0F1 ATP synthase subunit epsilon
NC_002505.1:c2951529-2950126	NC_002505.1:c2951529-2950126		VP3069
NC_002505.1:c2952430-2951564	NC_002505.1:c2952430-2951564	NC_002505.1:c2952430-2951564	VP3070	CP020534.1:57677-58543
NC_002505.1:c2954046-2952475	NC_002505.1:c2954046-2952475	NC_002505.1:c2954046-2952475	VP3071
NC_002505.1:c2954563-2954030	NC_002505.1:c2954563-2954030	NC_002505.1:c2954563-2954030	VP3072	CP020534.1:55525-56058
NC_002505.1:c2955048-2954578	NC_002505.1:c2955048-2954578	NC_002505.1:c2955048-2954578	VP3073	CP020534.1:55039-55509
NC_002505.1:c2955379-2955122	NC_002505.1:c2955379-2955122	NC_002505.1:c2955379-2955122	VP3074
NC_002505.1:c2956235-2955423	NC_002505.1:c2956235-2955423		VP3075
NC_002506.1:c180697-180491	NC_002506.1:c180697-180491
NC_002506.1:c224721-223891	NC_002506.1:c224721-223891	NC_002506.1:c224721-223891	VPA0412
NC_002506.1:306492-308420	NC_002506.1:306492-308420	NC_002506.1:306492-308420	VP1280
NC_002506.1:308586-308975	NC_002506.1:308586-308975	NC_002506.1:308586-308975
NC_002506.1:309079-309273	NC_002506.1:309079-309273	NC_002506.1:309079-309273	VP1281		VANGNB10_RS02075	50S ribosomal protein L35
NC_002506.1:309315-309668	NC_002506.1:309315-309668	NC_002506.1:309315-309668	VP1282		VANGNB10_RS02080	50S ribosomal protein L20
NC_002506.1:351512-352195	NC_002506.1:351512-352195
NC_002506.1:369724-370041	NC_002506.1:369724-370041	NC_002506.1:369724-370041
NC_002506.1:419979-420251	NC_002506.1:419979-420251
NC_002506.1:425627-425884	NC_002506.1:425627-425884
NC_002506.1:c463368-462424	NC_002506.1:c463368-462424	NC_002506.1:c463368-462424	VPA0712
NC_002506.1:503254-504753	NC_002506.1:503254-504753		VPA0920
NC_002506.1:504647-505384	NC_002506.1:504647-505384		VPA0919
NC_002506.1:c510163-509159	NC_002506.1:c510163-509159		VPA0886		VANGNB10_RS02585	D-alanine--D-alanine ligase
NC_002506.1:c551925-551233	NC_002506.1:c551925-551233		VPA1169
NC_002506.1:563793-565967	NC_002506.1:563793-565967
NC_002506.1:c642148-642017	NC_002506.1:c642148-642017	NC_002506.1:c642148-642017
NC_002506.1:730966-732615	NC_002506.1:730966-732615	NC_002506.1:730966-732615
NC_002506.1:766141-767733	NC_002505.1:c2834254-2832620		VP2851
NC_002506.1:c873605-872487	NC_002506.1:c873605-872487
NC_002506.1:c1033083-1032448	NC_002506.1:c1033083-1032448	NC_002506.1:c1033083-1032448	VPA1730
NC_002506.1:c1070989-1070018	NC_002506.1:c1070989-1070018		VPA1751
NC_002506.1:c1072220-1070997	NC_002506.1:c1072220-1070997	NC_002506.1:c1072220-1070997	VPA1752
NC_002505.1:c4629-4492		NC_002505.1:c4629-4492	VP0005		VANGNB10_RS05560	50S ribosomal protein L34
NC_002505.1:c99775-99635		NC_002505.1:c99775-99635
NC_002505.1:c105968-105855		NC_002505.1:c105968-105855
NC_002505.1:c304232-303771		NC_002505.1:c304232-303771	VP2880	CP020534.1:329344-329799
NC_002505.1:336719-337114		NC_002505.1:336719-337114	VP2928	CP020534.1:2945118-2945498
NC_002505.1:337130-337678		NC_002505.1:337130-337678	VP2927
NC_002505.1:323974-324171|NC_002505.1:401597-401716|NC_002505.1:762602-762799|NC_002505.1:c2939154-2939035		NC_002505.1:150905-151024|NC_002505.1:323974-324171|NC_002505.1:401597-401716|NC_002505.1:762602-762799
NC_002505.1:c496218-495796		NC_002505.1:c496218-495796	VP2613		VANGNB10_RS07530	Holliday junction resolvase RuvX
NC_002505.1:510669-510764		NC_002505.1:510669-510764
NC_002505.1:c599461-598403		NC_002505.1:c599461-598403
NC_002505.1:688135-688533		NC_002505.1:688135-688533		CP020534.1:2545109-2545525
NC_002505.1:689613-689882		NC_002505.1:689613-689882	VP2453
NC_002505.1:700767-701174		NC_002505.1:700767-701174
NC_002505.1:733692-733787		NC_002505.1:733692-733787
NC_002505.1:756848-756976		NC_002505.1:756848-756976
NC_002505.1:762497-762589|NC_002505.1:c2681677-2681585		NC_002505.1:762497-762589|NC_002505.1:c2681677-2681585
NC_002505.1:c788752-788633		NC_002505.1:c788752-788633
NC_002505.1:929010-929591		NC_002505.1:929010-929591
NC_002505.1:1027836-1029029		NC_002505.1:1027836-1029029	VP0735
NC_002505.1:c1097030-1096938		NC_002505.1:c1097030-1096938
NC_002505.1:1293099-1293656		NC_002505.1:1293099-1293656	VP1943	CP020534.1:1340436-1340993
NC_002505.1:1300120-1300254		NC_002505.1:1300120-1300254
NC_002505.1:c1329855-1329118		NC_002505.1:c1329855-1329118	VP1933
NC_002505.1:c1441597-1441403		NC_002505.1:c1441597-1441403
NC_002505.1:1441610-1441702		NC_002505.1:1441610-1441702
NC_002505.1:c1446921-1446592		NC_002505.1:c1446921-1446592	VP1626	CP020534.1:1757637-1757966	VANGNB10_RS12220	TusE/DsrC/DsvC family sulfur relay protein
NC_002505.1:c1476949-1476818		NC_002505.1:c1476949-1476818
NC_002505.1:1479065-1479163		NC_002505.1:1479065-1479163
NC_002505.1:1480408-1480587		NC_002505.1:1480408-1480587
NC_002505.1:1837614-1837709		NC_002505.1:1837614-1837709
NC_002505.1:1866682-1866816		NC_002505.1:1866682-1866816
NC_002505.1:c2020890-2020711		NC_002505.1:c2020890-2020711		CP020534.1:1200673-1200852
NC_002505.1:2026451-2026588		NC_002505.1:2026451-2026588
NC_002505.1:c2082268-2082173		NC_002505.1:c2082268-2082173
NC_002505.1:c2120682-2120587		NC_002505.1:c2120682-2120587
NC_002505.1:c2177285-2176335		NC_002505.1:c2177285-2176335	VP2056
NC_002505.1:c2178496-2178326		NC_002505.1:c2178496-2178326	VP2058	CP020534.1:1046195-1046365
NC_002505.1:2190523-2190630		NC_002505.1:2190523-2190630
NC_002505.1:c2316706-2316596		NC_002505.1:c2316706-2316596
NC_002505.1:c2324858-2323770		NC_002505.1:c2324858-2323770	VP0743
NC_002505.1:c2336123-2335944		NC_002505.1:c2336123-2335944
NC_002505.1:2374169-2374282		NC_002505.1:2374169-2374282
NC_002505.1:2382242-2382349		NC_002505.1:2382242-2382349
NC_002505.1:c2406096-2405587		NC_002505.1:c2406096-2405587
NC_002505.1:c2421246-2420737		NC_002505.1:c2421246-2420737
NC_002505.1:c2466212-2466048		NC_002505.1:c2466212-2466048
NC_002505.1:c2559727-2558918		NC_002505.1:c2559727-2558918	VP0469
NC_002505.1:2600669-2601544		NC_002505.1:2600669-2601544	VP2526
NC_002505.1:c2649746-2649174		NC_002505.1:c2649746-2649174
NC_002505.1:c2754218-2754105		NC_002505.1:c2754218-2754105	VP0278	CP020534.1:471475-471588	VANGNB10_RS17990	50S ribosomal protein L36
NC_002505.1:c2760282-2760091		NC_002505.1:c2760282-2760091	VP0265		VANGNB10_RS18055	50S ribosomal protein L29
NC_002505.1:c2834598-2834308		NC_002505.1:c2834598-2834308	VP2852	CP020534.1:388154-388444	VANGNB10_RS18430	co-chaperone GroES
NC_002505.1:c2939307-2939167		NC_002505.1:53497-53637
NC_002505.1:c2939979-2939455		NC_002505.1:c2939979-2939455
NC_002506.1:158957-159067		NC_002506.1:158957-159067
NC_002506.1:c233852-233694		NC_002506.1:c233852-233694
NC_002506.1:291097-291231		NC_002506.1:291097-291231
NC_002506.1:c318746-318630|NC_002506.1:c327046-326882|NC_002506.1:c365005-364895|NC_002506.1:c393683-393549|NC_002506.1:c432122-431958		NC_002506.1:c327046-326882|NC_002506.1:c365005-364895|NC_002506.1:c432122-431958
NC_002506.1:485757-485906		NC_002506.1:485757-485906
NC_002506.1:c492293-492174		NC_002506.1:c492293-492174
NC_002506.1:517156-517263		NC_002506.1:517156-517263
NC_002506.1:547882-547995		NC_002506.1:547882-547995
NC_002506.1:562599-562703		NC_002506.1:562599-562703
NC_002506.1:c597128-597006		NC_002506.1:c597128-597006
NC_002506.1:c605259-605152		NC_002506.1:c605259-605152
NC_002506.1:c634895-634785		NC_002506.1:c634895-634785
NC_002506.1:739095-739193		NC_002506.1:739095-739193
NC_002506.1:c771964-771848		NC_002506.1:c771964-771848
NC_002506.1:776810-777004		NC_002506.1:776810-777004
NC_002505.1:364889-365353			VP2821	CP020534.1:2914408-2914872	VANGNB10_RS06875	tRNA (adenosine(37)-N6)-threonylcarbamoyltransferase complex ATPase subunit type 1 TsaE
NC_002505.1:c623745-623299			VP2500	CP020534.1:2613105-2613551
NC_002505.1:637173-637538				CP020534.1:2597255-2597593	VANGNB10_RS08425	P-II family nitrogen regulator
NC_002505.1:732230-732664				CP020534.1:2491351-2491782
NC_002505.1:c757732-756971			VP0558	CP020534.1:2466269-2466994
NC_002505.1:807964-808392				CP020534.1:2417253-2417678
NC_002505.1:c936656-936465				CP020534.1:2321709-2321900
NC_002505.1:c950591-950349				CP020534.1:2309683-2309925
NC_002505.1:1122126-1122671				CP020534.1:2109928-2110473
NC_002505.1:1126281-1126718				CP020534.1:2105789-2106229
NC_002505.1:c1198580-1198167				CP020534.1:1953866-1954279
NC_002505.1:c1249169-1249032				CP020534.1:1997422-1997559
NC_002505.1:c1319198-1318803				CP020534.1:1768554-1768904
NC_002505.1:c1537481-1537317				CP020534.1:1707056-1707232	VANGNB10_RS12425	CcoQ/FixQ family Cbb3-type cytochrome c oxidase assembly chaperone
NC_002505.1:c1589199-1589026				CP020534.1:1714909-1715082
NC_002505.1:c1650335-1649994				CP020534.1:1671515-1671856
NC_002505.1:1729725-1729958				CP020534.1:1417018-1417245	VANGNB10_RS13700	glutaredoxin family protein
NC_002505.1:c1755679-1754996				CP020534.1:1847669-1848340
NC_002505.1:1794806-1795249				CP020534.1:1866115-1866558
NC_002505.1:c1812479-1811811				CP020534.1:1880128-1880796
NC_002505.1:c1828630-1828412				CP020534.1:1896537-1896713
NC_002505.1:c1977088-1976570				CP020534.1:1244141-1244680
NC_002505.1:c1978472-1977120				CP020534.1:1242758-1244110
NC_002505.1:c1979557-1978487				CP020534.1:1241675-1242745
NC_002505.1:c1980701-1980018				CP020534.1:1240532-1241215
NC_002505.1:1988801-1989295				CP020534.1:1231935-1232429
NC_002505.1:c2178316-2177291				CP020534.1:1046375-1047400
NC_002505.1:c2280628-2280125				CP020534.1:943436-943933
NC_002505.1:c2443756-2443523				CP020534.1:772536-772769
NC_002505.1:c2825339-2824905				CP020534.1:397965-398399
NC_002506.1:c141407-141147				CP020533.1:712571-712831
NC_002506.1:337188-337547|NC_002506.1:382786-383145				CP020533.1:170151-170510	VANGNB10_RS02945	VOC family protein
NC_002506.1:c433594-433310				CP020533.1:1137309-1137593
NC_002506.1:886068-886280			VP1889	CP020534.1:1581878-1582090
NC_002505.1:c177758-177450					VANGNB10_RS19495	helix-turn-helix transcriptional regulator
NC_002505.1:262326-262670|NC_002505.1:262667-263539|NC_002505.1:1583160-1583513|NC_002505.1:c1938391-1937519|NC_002505.1:c1938732-1938388|NC_002506.1:c358056-357184|NC_002506.1:c358397-358053|NC_002506.1:435760-436632|NC_002506.1:c736643-735771					VANGNB10_RS08905	IS3 family transposase
NC_002505.1:682585-682920					VANGNB10_RS08595	preprotein translocase subunit SecG
NC_002505.1:c1025020-1024556					VANGNB10_RS10160	rRNA maturation RNase YbeY
NC_002505.1:c1086327-1085740					VANGNB10_RS10405	electron transport complex subunit RsxB
NC_002505.1:1300276-1300572			VP1294		VANGNB10_RS13850	integration host factor subunit alpha
NC_002505.1:c2279003-2278587					VANGNB10_RS15880	flagellar motor switch protein FliN
NC_002506.1:c343521-343243|NC_002506.1:c433313-433035					VANGNB10_RS02955	type II toxin-antitoxin system mRNA interferase toxin%2C RelE/StbE family
NC_002505.1:c44281-43334			VP3043
NC_002505.1:385148-385597			VP2737
NC_002505.1:683825-685312			VP2457
NC_002505.1:c1081718-1081026			VP2107
NC_002505.1:c2655831-2654602			VP2586
NC_002506.1:1134-3110			VPA0001
NC_002506.1:67304-68662			VPA1468
	NC_002505.1:c4479-4123	NC_002505.1:c4479-4123	VP0004	CP020534.1:44370-44726	VANGNB10_RS05555	ribonuclease P protein component
	NC_002505.1:8873-9973	NC_002505.1:8873-9973	VP0012
	NC_002505.1:c19867-18950	NC_002505.1:c19867-18950	VP0022
	NC_002505.1:c41936-40560	NC_002505.1:c41936-40560	VP3045
	NC_002505.1:81663-82445	NC_002505.1:81663-82445	VP0095	CP020534.1:110453-111235
	NC_002505.1:83074-84708	NC_002505.1:83074-84708	VP0097
	NC_002505.1:100811-101854	NC_002505.1:100811-101854	VP0104
	NC_002505.1:120494-121324	NC_002505.1:120494-121324	VP2983	CP020534.1:3102105-3102935
	NC_002505.1:164408-166423	NC_002505.1:164408-166423	VP0041
	NC_002505.1:c221341-220385	NC_002505.1:c221341-220385
	NC_002505.1:361157-361702	NC_002505.1:361157-361702
	NC_002505.1:379541-381637	NC_002505.1:379541-381637	VP2771
	NC_002505.1:443255-444145	NC_002505.1:443255-444145	VP2690
	NC_002505.1:517405-519237	NC_002505.1:517405-519237	VP0359
	NC_002505.1:560064-560762	NC_002505.1:560064-560762
	NC_002505.1:c665563-664265	NC_002505.1:c665563-664265	VP2475
	NC_002505.1:680988-682328	NC_002505.1:680988-682328	VP2461
	NC_002505.1:709460-710558	NC_002505.1:709460-710558	VP0512
	NC_002505.1:731552-732067	NC_002505.1:731552-732067	VP0535
	NC_002505.1:812244-813512	NC_002505.1:812244-813512	VP0609
	NC_002505.1:815529-817013	NC_002505.1:815529-817013	VP0612
	NC_002505.1:915389-915829	NC_002505.1:915389-915829	VP0645
	NC_002505.1:920423-922330	NC_002505.1:920423-922330	VP0653
	NC_002505.1:c1021397-1018821	NC_002505.1:c1021397-1018821	VP0727
	NC_002505.1:c1086908-1086327	NC_002505.1:c1086908-1086327	VP2102		VANGNB10_RS10410	electron transport complex subunit RsxA
	NC_002505.1:c1255496-1253709	NC_002505.1:c1255496-1253709
	NC_002505.1:1330207-1332891	NC_002505.1:1330207-1332891	VP1932
	NC_002505.1:1766460-1766738	NC_002505.1:1766460-1766738	VP1210	CP020534.1:1858552-1858830	VANGNB10_RS11785	50S ribosomal protein L25
	NC_002505.1:c1988655-1987276	NC_002505.1:c1988655-1987276	VP1150	CP020534.1:1232609-1233991
	NC_002505.1:2152265-2153260	NC_002505.1:2152265-2153260	VP2157
	NC_002505.1:2230919-2232718	NC_002505.1:2230919-2232718	VP0861
	NC_002505.1:2327823-2328767	NC_002505.1:2327823-2328767	VP0739
	NC_002505.1:2328936-2329526	NC_002505.1:2328936-2329526	VP0738
	NC_002505.1:c2573562-2572228	NC_002505.1:c2573562-2572228	VP0458
	NC_002505.1:c2577549-2576011	NC_002505.1:c2577549-2576011
	NC_002505.1:c2629633-2627996	NC_002505.1:c2629633-2627996	VP2562
	NC_002505.1:c2641728-2640997	NC_002505.1:c2641728-2640997	VP2569
	NC_002505.1:c2644167-2643490	NC_002505.1:c2644167-2643490	VP2572
	NC_002505.1:c2657051-2655843	NC_002505.1:c2657051-2655843
	NC_002505.1:2710088-2710651	NC_002505.1:2710088-2710651
	NC_002505.1:2710587-2711126	NC_002505.1:2710587-2711126
	NC_002505.1:c2847555-2845351	NC_002505.1:c2847555-2845351	VP0253
	NC_002505.1:2879941-2880564	NC_002505.1:2879941-2880564	VP0161	CP020534.1:2968545-2969168
	NC_002505.1:c2903668-2902448	NC_002505.1:c2903668-2902448	VP0135
	NC_002505.1:c2905179-2903668	NC_002505.1:c2905179-2903668	VP0134
	NC_002506.1:416321-416476	NC_002506.1:416321-416476
	NC_002506.1:431305-431826	NC_002506.1:431305-431826
	NC_002505.1:c620875-620372		VP2505	CP020534.1:2615979-2616485
	NC_002505.1:c2647563-2647093			CP020534.1:584260-584730	VANGNB10_RS17415	SoxR reducing system RseC family protein
	NC_002506.1:224824-225351				VANGNB10_RS04280	nicotinate-nicotinamide nucleotide adenylyltransferase
	NC_002505.1:c115714-114761		VP2988
	NC_002505.1:226479-226646		VP0186
	NC_002505.1:c359878-359021		VP2825
	NC_002505.1:c361034-359871		VP2824
	NC_002505.1:c554145-552383		VP0405
	NC_002505.1:c1012213-1011038		VP0719
	NC_002505.1:c1083407-1082361		VP2105
	NC_002505.1:c1104412-1102361		VP2069
	NC_002505.1:c2307337-2306459		VP2273
	NC_002505.1:c2388767-2388024		VP2292
	NC_002505.1:c2497483-2495396		VP2428
	NC_002505.1:c2579257-2577515		VP0454
	NC_002505.1:c2627917-2626616		VP2561
		NC_002505.1:c90642-90013		CP020534.1:3070086-3070709
		NC_002505.1:467264-468436	VP0330	CP020534.1:2802630-2803802
		NC_002505.1:805671-806009	VP0601	CP020534.1:2419476-2419814
		NC_002505.1:c1010433-1009774	VP0717	CP020534.1:2245901-2246554
		NC_002505.1:c2211153-2210947		CP020534.1:1012293-1012499
		NC_002505.1:2388824-2389294		CP020534.1:826586-827053
		NC_002505.1:c2723233-2722598		CP020534.1:506533-507162
		NC_002505.1:2847810-2848028	VP0255	CP020534.1:374970-375185
		NC_002505.1:c2956633-2956244	VP3076	CP020534.1:53422-53811
		NC_002505.1:c2703910-2703656	VP2659		VANGNB10_RS17695	BolA family transcriptional regulator
		NC_002505.1:50689-51606	VP3034
		NC_002505.1:c94318-93464	VP2948
		NC_002505.1:320728-322569	VP2997
		NC_002505.1:690245-692374	VP2452
		NC_002505.1:803807-805657	VP0600
		NC_002505.1:814176-815336	VP0611
		NC_002505.1:c1009781-1008816	VP0716
		NC_002505.1:c1221964-1220318	VP1237
		NC_002505.1:c2055374-2054880	VP1104
		NC_002505.1:c2323766-2322906	VP0744
		NC_002505.1:c2423248-2422778	VP0682
		NC_002505.1:2544258-2544953	VP0479
		NC_002505.1:2652690-2653661	VP2583
		NC_002505.1:2782257-2782889	VP2793
		NC_002505.1:c2822977-2822156	VP2833
		NC_002505.1:c2857778-2856783	VP2855
		NC_002505.1:c2902407-2901967	VP0136
				CP020533.1:250897-251046	VANGNB10_RS03430	pyridine nucleotide-disulfide oxidoreductase
				CP020533.1:824904-825278	VANGNB10_RS00530	rhodanese-like domain-containing protein
				CP020534.1:11635-12165	VANGNB10_RS05695	hypothetical protein
				CP020534.1:27025-27210	VANGNB10_RS05640	hypothetical protein
				CP020534.1:81692-81901	VANGNB10_RS19825	sulfur carrier protein ThiS
				CP020534.1:129246-129497	VANGNB10_RS19600	accessory factor UbiK family protein
				CP020534.1:699768-699953	VANGNB10_RS16950	DUF3545 family protein
				CP020534.1:1122860-1123324	VANGNB10_RS15040	hotdog family protein
				CP020534.1:1254836-1255033	VANGNB10_RS14455	AlpA family transcriptional regulator
				CP020534.1:1262761-1263030	VANGNB10_RS14370	hypothetical protein
				CP020534.1:1263885-1264094	VANGNB10_RS14360	hypothetical protein
				CP020534.1:1264678-1264929	VANGNB10_RS14350	hypothetical protein
				CP020534.1:1269438-1269647	VANGNB10_RS14315	helix-turn-helix transcriptional regulator
				CP020534.1:1271889-1272089	VANGNB10_RS14290	hypothetical protein
				CP020534.1:1276138-1276335	VANGNB10_RS14235	hypothetical protein
				CP020534.1:1333252-1333572	VANGNB10_RS13925	YciU family protein
				CP020534.1:1484235-1484336	VANGNB10_RS20420	cytochrome bd-I oxidase subunit CydX
				CP020534.1:1814975-1815214	VANGNB10_RS11955	OadG family protein
				CP020534.1:1858996-1859388	VANGNB10_RS11780	RRF family protein
				CP020534.1:2136920-2137165	VANGNB10_RS10525	molybdopterin synthase sulfur carrier subunit
				CP020534.1:2313686-2314006	VANGNB10_RS09785	YqcC family protein
				CP020534.1:2533044-2533547	VANGNB10_RS08680	N-acetyltransferase
				CP020534.1:2739862-2740158	VANGNB10_RS07680	Dabb family protein
				CP020534.1:3042122-3042745	VANGNB10_RS06260	sce7726 family protein
				CP020534.1:3047377-3047586	VANGNB10_RS06225|VANGNB10_RS08840|VANGNB10_RS03340
			VP2118	CP020534.1:1019553-1020137
			VP2071	CP020534.1:1173702-1174541
			VP1165	CP020534.1:1889771-1890676
			VP2029	CP020534.1:2038690-2038974
			VP2345		VANGNB10_RS16655	FAD:protein FMN transferase
NC_002505.1:c99402-99187
NC_002505.1:c100824-100690
NC_002505.1:106165-106299
NC_002505.1:c114715-113933
NC_002505.1:c132738-132619
NC_002505.1:134836-135093
NC_002505.1:194101-194199
NC_002505.1:c198817-198722
NC_002505.1:213331-213522
NC_002505.1:c267440-267300
NC_002505.1:282765-283166
NC_002505.1:c301277-301185
NC_002505.1:c302301-302185
NC_002505.1:323721-323816
NC_002505.1:383247-383435
NC_002505.1:c391678-391571
NC_002505.1:c395448-395326
NC_002505.1:401344-401439
NC_002505.1:c483184-482912
NC_002505.1:484499-485218
NC_002505.1:c489635-489078
NC_002505.1:514529-514660
NC_002505.1:c525654-525118
NC_002505.1:c538599-538423
NC_002505.1:541319-542908
NC_002505.1:544362-545177
NC_002505.1:545174-547054
NC_002505.1:547158-548390
NC_002505.1:580589-580786
NC_002505.1:582357-582617
NC_002505.1:c590063-589962
NC_002505.1:c601574-601137
NC_002505.1:c602970-602761
NC_002505.1:603901-604026
NC_002505.1:607546-608022
NC_002505.1:624628-624729
NC_002505.1:657896-658285
NC_002505.1:664048-664203
NC_002505.1:c706858-705587
NC_002505.1:c716991-716899
NC_002505.1:772267-772956
NC_002505.1:c790725-790624
NC_002505.1:844790-845119
NC_002505.1:845285-845557
NC_002505.1:854287-854583
NC_002505.1:c860542-860219
NC_002505.1:885773-886267
NC_002505.1:897641-898663
NC_002505.1:898673-899689
NC_002505.1:c916625-916215
NC_002505.1:c936865-936662
NC_002505.1:c940490-939795
NC_002505.1:c940604-940506
NC_002505.1:c944328-944215
NC_002505.1:c945249-944947
NC_002505.1:946379-946690
NC_002505.1:951682-952638
NC_002505.1:955956-956342
NC_002505.1:967976-968536
NC_002505.1:971304-972992
NC_002505.1:973767-973862
NC_002505.1:c998752-998348
NC_002505.1:c1026120-1025017
NC_002505.1:c1031872-1031615
NC_002505.1:c1032166-1031957
NC_002505.1:1034243-1035118
NC_002505.1:c1048024-1047140
NC_002505.1:c1078152-1077421
NC_002505.1:c1078308-1078165
NC_002505.1:c1089957-1089757
NC_002505.1:1095442-1095894
NC_002505.1:c1097658-1097461
NC_002505.1:1100393-1101169
NC_002505.1:1124806-1125168
NC_002505.1:1137311-1137808
NC_002505.1:1181957-1183009
NC_002505.1:1192186-1192752
NC_002505.1:1199268-1200869
NC_002505.1:1212670-1212990
NC_002505.1:c1249000-1248908
NC_002505.1:c1261726-1261358
NC_002505.1:c1277826-1276291
NC_002505.1:c1284670-1284104
NC_002505.1:c1296149-1295664
NC_002505.1:c1302728-1302558
NC_002505.1:c1305948-1305061
NC_002505.1:1336676-1336852
NC_002505.1:1337023-1337673
NC_002505.1:c1353244-1352765
NC_002505.1:1356926-1357231
NC_002505.1:1371469-1371570
NC_002505.1:1379571-1379939
NC_002505.1:1388843-1389861
NC_002505.1:1389975-1391516
NC_002505.1:1392186-1392659
NC_002505.1:c1408120-1407905
NC_002505.1:c1415118-1414990
NC_002505.1:c1447006-1446887
NC_002505.1:c1447706-1447035
NC_002505.1:c1472953-1472744
NC_002505.1:c1477605-1477495
NC_002505.1:c1486815-1486436
NC_002505.1:c1487068-1486808
NC_002505.1:c1496062-1495940
NC_002505.1:1518246-1518884
NC_002505.1:c1530513-1529581
NC_002505.1:c1533393-1533229
NC_002505.1:1549277-1549636
NC_002505.1:1549662-1550123
NC_002505.1:c1564376-1564152
NC_002505.1:c1565901-1564822
NC_002505.1:1566027-1566365
NC_002505.1:c1567341-1566967
NC_002505.1:c1572817-1571738
NC_002505.1:1572943-1573281
NC_002505.1:c1575699-1575415
NC_002505.1:c1577272-1575704
NC_002505.1:1577434-1578000
NC_002505.1:c1580550-1580266
NC_002505.1:c1582123-1580555
NC_002505.1:1582285-1582851
NC_002505.1:c1585650-1585291
NC_002505.1:c1586607-1586098
NC_002505.1:c1595730-1595599
NC_002505.1:c1596342-1595800
NC_002505.1:c1620026-1619550
NC_002505.1:c1628035-1627838
NC_002505.1:c1628769-1628113
NC_002505.1:c1631723-1631247
NC_002505.1:1638461-1639288
NC_002505.1:1644190-1644465
NC_002505.1:1681166-1681267
NC_002505.1:c1687282-1686965
NC_002505.1:c1698477-1698376
NC_002505.1:1698457-1698897
NC_002505.1:c1727761-1727537
NC_002505.1:1763861-1764268
NC_002505.1:c1768154-1767753
NC_002505.1:1770467-1771711
NC_002505.1:1774727-1774822
NC_002505.1:1789284-1789424
NC_002505.1:c1794659-1794393
NC_002505.1:1798940-1799560
NC_002505.1:c1811598-1811182
NC_002505.1:1833589-1834029
NC_002505.1:1860890-1861477
NC_002505.1:1862555-1862866
NC_002505.1:c1866550-1865333
NC_002505.1:1878784-1878921
NC_002505.1:c1936007-1935801
NC_002505.1:c1951379-1950739
NC_002505.1:c1952861-1952631
NC_002505.1:c1954733-1954641
NC_002505.1:1971429-1971524
NC_002505.1:c1986570-1985956
NC_002505.1:c1992608-1991934
NC_002505.1:1997712-1997924
NC_002505.1:2037545-2038081
NC_002505.1:2039584-2039724
NC_002505.1:c2054702-2051820
NC_002505.1:c2059164-2059015
NC_002505.1:c2061573-2060878
NC_002505.1:2088527-2089198
NC_002505.1:2094433-2094525
NC_002505.1:c2097148-2097041
NC_002505.1:2098271-2098462
NC_002505.1:2112616-2112879
NC_002505.1:2133691-2133801
NC_002505.1:c2140656-2140351
NC_002505.1:2180746-2180985
NC_002505.1:2197127-2197342
NC_002505.1:2227222-2227338
NC_002505.1:c2236244-2236014
NC_002505.1:c2261410-2260970
NC_002505.1:c2261510-2261373
NC_002505.1:c2270584-2270321
NC_002505.1:c2278583-2278194
NC_002505.1:2301926-2302282
NC_002505.1:c2302356-2302258
NC_002505.1:c2302636-2302349
NC_002505.1:c2303295-2303200
NC_002505.1:2305065-2305289
NC_002505.1:2307501-2307605
NC_002505.1:2313757-2314107
NC_002505.1:c2316623-2316513
NC_002505.1:c2318614-2318504
NC_002505.1:c2322906-2322523
NC_002505.1:c2337396-2336203
NC_002505.1:c2374480-2374364
NC_002505.1:c2383847-2383272
NC_002505.1:c2401870-2401250
NC_002505.1:c2422247-2421243
NC_002505.1:c2447419-2446787
NC_002505.1:2459650-2460267
NC_002505.1:2463957-2464067
NC_002505.1:c2464612-2464517
NC_002505.1:2466301-2466486
NC_002505.1:c2472517-2472416
NC_002505.1:2478920-2479051
NC_002505.1:c2481460-2481353
NC_002505.1:c2522310-2519851
NC_002505.1:c2530687-2530568
NC_002505.1:2537161-2537271
NC_002505.1:2549642-2550613
NC_002505.1:2550614-2552236
NC_002505.1:2552249-2552866
NC_002505.1:c2560240-2559842
NC_002505.1:2581198-2581332
NC_002505.1:c2613401-2611972
NC_002505.1:2629719-2629859
NC_002505.1:c2633039-2630823
NC_002505.1:c2649160-2648522
NC_002505.1:2659090-2659746
NC_002505.1:2699447-2699542
NC_002505.1:2700540-2701007
NC_002505.1:2715016-2715294
NC_002505.1:c2780821-2780720
NC_002505.1:c2811679-2811572
NC_002505.1:2821989-2822117
NC_002505.1:2848126-2848269
NC_002505.1:c2855378-2855136
NC_002505.1:2876823-2877089
NC_002505.1:2879759-2879887
NC_002505.1:c2939480-2939334
NC_002506.1:4154-4351
NC_002506.1:11903-11995
NC_002506.1:17196-19386
NC_002506.1:c35860-35606
NC_002506.1:67082-67258
NC_002506.1:96762-97142
NC_002506.1:98848-98976
NC_002506.1:101395-101568
NC_002506.1:c105114-104398
NC_002506.1:c153464-153117
NC_002506.1:c160297-160169
NC_002506.1:167864-167971
NC_002506.1:c203658-203449
NC_002506.1:204632-205009
NC_002506.1:206613-207059
NC_002506.1:218879-219757
NC_002506.1:c220419-220175
NC_002506.1:256240-257433
NC_002506.1:c279756-279430
NC_002506.1:290571-290954
NC_002506.1:302926-304149
NC_002506.1:311034-311300
NC_002506.1:313335-313523
NC_002506.1:c313905-313804
NC_002506.1:314325-314576
NC_002506.1:317150-317332
NC_002506.1:317510-317914
NC_002506.1:318210-318392
NC_002506.1:318746-318928
NC_002506.1:c323021-322686
NC_002506.1:c323264-323022
NC_002506.1:c324428-324270
NC_002506.1:324552-325088
NC_002506.1:c327271-327161
NC_002506.1:327418-327870
NC_002506.1:330452-330703
NC_002506.1:333953-334219
NC_002506.1:334206-334451
NC_002506.1:c335651-335550
NC_002506.1:335633-335815
NC_002506.1:337820-338053
NC_002506.1:339528-339830
NC_002506.1:342012-342491
NC_002506.1:342679-343092
NC_002506.1:c345582-345481
NC_002506.1:345564-345746
NC_002506.1:348713-348892
NC_002506.1:c350376-349915
NC_002506.1:352409-352675
NC_002506.1:352830-353428
NC_002506.1:358508-358618
NC_002506.1:c361079-360954
NC_002506.1:362970-363149
NC_002506.1:363345-363770
NC_002506.1:365062-365157
NC_002506.1:c365686-365351
NC_002506.1:c365929-365687
NC_002506.1:368195-368293
NC_002506.1:376324-376581
NC_002506.1:c377038-376904
NC_002506.1:377315-377935
NC_002506.1:378901-379083
NC_002506.1:379771-380229
NC_002506.1:c381066-380926
NC_002506.1:381045-381224
NC_002506.1:385229-385411
NC_002506.1:390185-390610
NC_002506.1:c391148-391044
NC_002506.1:391166-391264
NC_002506.1:392515-393372
NC_002506.1:393668-393847
NC_002506.1:394853-394978
NC_002506.1:394941-395057
NC_002506.1:396968-397897
NC_002506.1:400089-400280
NC_002506.1:403793-403903
NC_002506.1:c404784-404320
NC_002506.1:c407406-407272
NC_002506.1:407778-408392
NC_002506.1:410724-410849
NC_002506.1:c411089-410985
NC_002506.1:412827-413204
NC_002506.1:c414287-414129
NC_002506.1:415268-415582
NC_002506.1:415719-416153
NC_002506.1:418784-419185
NC_002506.1:419373-419786
NC_002506.1:421433-421585
NC_002506.1:c422553-422281
NC_002506.1:424626-424895
NC_002506.1:428007-428260
NC_002506.1:432953-433090
NC_002506.1:433788-434303
NC_002506.1:c436789-436670
NC_002506.1:c445123-445007
NC_002506.1:c458192-457023
NC_002506.1:459328-459432
NC_002506.1:475928-476497
NC_002506.1:478160-478255
NC_002506.1:485540-485728
NC_002506.1:499656-499934
NC_002506.1:507539-507700
NC_002506.1:c508596-508285
NC_002506.1:c508987-508604
NC_002506.1:c519061-517364
NC_002506.1:524354-524746
NC_002506.1:c535495-535373
NC_002506.1:c537136-536432
NC_002506.1:541490-542593
NC_002506.1:544995-545402
NC_002506.1:556523-556633
NC_002506.1:c568262-567291
NC_002506.1:c571820-571530
NC_002506.1:586449-586886
NC_002506.1:597218-597691
NC_002506.1:c600449-600261
NC_002506.1:607960-608070
NC_002506.1:637033-637125
NC_002506.1:c658291-658175
NC_002506.1:c665712-665137
NC_002506.1:666208-666498
NC_002506.1:c669749-669051
NC_002506.1:696838-697272
NC_002506.1:c713492-713373
NC_002506.1:c713621-713520
NC_002506.1:c718040-717822
NC_002506.1:c726892-726215
NC_002506.1:c732716-732612
NC_002506.1:733638-734225
NC_002506.1:c739464-739159
NC_002506.1:c755449-755312
NC_002506.1:c772764-772435
NC_002506.1:c783694-783290
NC_002506.1:c785257-785126
NC_002506.1:c785654-785502
NC_002506.1:807768-807902
NC_002506.1:811283-811516
NC_002506.1:827514-827717
NC_002506.1:c832740-832585
NC_002506.1:854057-854194
NC_002506.1:c870887-870792
NC_002506.1:885705-885842
NC_002506.1:c886478-886377
NC_002506.1:892855-893133
NC_002506.1:899732-899977
NC_002506.1:c908463-908305
NC_002506.1:910197-910805
NC_002506.1:c917370-917056
NC_002506.1:917882-918322
NC_002506.1:919692-919865
NC_002506.1:949434-949535
NC_002506.1:958488-958925
NC_002506.1:c963571-963470
NC_002506.1:969256-969615
NC_002506.1:969661-969885
NC_002506.1:979484-979735
NC_002506.1:1011647-1011781
NC_002506.1:c1015810-1015688
NC_002506.1:1029350-1029475
NC_002506.1:1059996-1060094
NC_002506.1:c1062802-1062171
	NC_002505.1:103098-105902
	NC_002505.1:285375-285503
	NC_002505.1:880128-884728
	NC_002505.1:894412-894867
	NC_002505.1:894855-895691
	NC_002505.1:899896-900726
	NC_002505.1:904166-904639
	NC_002505.1:c906206-905559
	NC_002505.1:922531-923676
	NC_002505.1:c1195412-1194795
	NC_002505.1:1951671-1952516
	NC_002505.1:2563455-2563928
	NC_002506.1:101796-102152
		NC_002505.1:c94991-94893
		NC_002505.1:134836-135093
		NC_002505.1:c168399-168232
		NC_002505.1:331022-331174
		NC_002505.1:376568-377290
		NC_002505.1:396393-396563
		NC_002505.1:c624879-624766
		NC_002505.1:748208-748303
		NC_002505.1:c851189-849373
		NC_002505.1:c871298-870819
		NC_002505.1:937645-937836
		NC_002505.1:c954860-954684
		NC_002505.1:c1018791-1018687
		NC_002505.1:1063024-1063125
		NC_002505.1:c1146214-1146074
		NC_002505.1:1179026-1179121
		NC_002505.1:1296292-1296408
		NC_002505.1:1304979-1305098
		NC_002505.1:c1322875-1322777
		NC_002505.1:1929989-1930282
		NC_002505.1:c1971451-1971344
		NC_002505.1:2133183-2133734
		NC_002505.1:2332845-2332976
		NC_002505.1:2439637-2439738
		NC_002505.1:2457577-2457687
		NC_002505.1:2478157-2478267
		NC_002505.1:c2478725-2478627
		NC_002505.1:c2510834-2510691
		NC_002505.1:2560226-2560393
		NC_002505.1:c2581203-2581102
		NC_002505.1:2824217-2824387
		NC_002505.1:2880672-2880944
		NC_002505.1:c2899397-2898174
		NC_002505.1:c2900364-2899354
		NC_002505.1:c2901359-2901006
		NC_002506.1:c246-112
		NC_002506.1:26653-27381
		NC_002506.1:92442-92546
		NC_002506.1:140631-140999
		NC_002506.1:c152945-152838
		NC_002506.1:271816-271926
		NC_002506.1:c279224-279096
		NC_002506.1:c356866-356492
		NC_002506.1:678842-678994
		NC_002506.1:c691095-690934
				CP020533.1:20448-20573
				CP020533.1:23881-24087
				CP020533.1:24081-24206
				CP020533.1:109600-110178
				CP020533.1:113220-113525
				CP020533.1:147403-147582
				CP020533.1:179304-179549
				CP020533.1:187539-187727
				CP020533.1:328726-329031
				CP020533.1:357997-358452
				CP020533.1:374775-375026
				CP020533.1:385539-385994
				CP020533.1:386767-387522
				CP020533.1:388546-388881
				CP020533.1:393157-393750
				CP020533.1:458914-459216
				CP020533.1:466407-466607
				CP020533.1:504808-505149
				CP020533.1:518375-518686
				CP020533.1:785085-785294
				CP020533.1:803329-803580
				CP020533.1:814955-815398
				CP020533.1:816577-817233
				CP020533.1:820680-821162
				CP020533.1:837725-838381
				CP020533.1:844910-845515
				CP020533.1:886191-886799
				CP020533.1:999425-999634
				CP020533.1:1011524-1012042
				CP020533.1:1012120-1012563
				CP020533.1:1048181-1048426
				CP020533.1:1137955-1138170
				CP020533.1:1141206-1141421
				CP020534.1:20114-20398
				CP020534.1:28116-28670
				CP020534.1:33615-34055
				CP020534.1:41781-42530
				CP020534.1:46691-48052
				CP020534.1:80916-81704
				CP020534.1:89331-89612
				CP020534.1:93892-94215
				CP020534.1:94316-95182
				CP020534.1:106351-106890
				CP020534.1:113773-114180
				CP020534.1:114241-114993
				CP020534.1:123889-124443
				CP020534.1:136718-137158
				CP020534.1:145705-146454
				CP020534.1:150919-151461
				CP020534.1:1458864-1460018
				CP020534.1:187847-188149
				CP020534.1:188240-188602
				CP020534.1:196302-197186
				CP020534.1:221347-221931
				CP020534.1:223284-223520
				CP020534.1:1789186-1789554
				CP020534.1:225773-226162
				CP020534.1:288287-288832
				CP020534.1:288900-289628
				CP020534.1:261467-262012
				CP020534.1:295720-296160
				CP020534.1:325554-325850
				CP020534.1:332709-333341
				CP020534.1:1661271-1662044
				CP020534.1:362488-363174
				CP020534.1:367910-368800
				CP020534.1:373012-373338
				CP020534.1:380336-381667
				CP020534.1:1116368-1117231
				CP020534.1:411634-411888
				CP020534.1:422673-423194
				CP020534.1:427638-428324
				CP020534.1:446544-446750
				CP020534.1:453109-453705
				CP020534.1:456266-456496
				CP020534.1:459772-460512
				CP020534.1:480508-480945
				CP020534.1:514317-514595
				CP020534.1:519523-520077
				CP020534.1:579331-579591
				CP020534.1:597999-598796
				CP020534.1:1697763-1698569
				CP020534.1:629509-629718
				CP020534.1:450980-452779
				CP020534.1:730765-731319
				CP020534.1:737745-738044
				CP020534.1:762805-763374
				CP020534.1:821024-821335
				CP020534.1:835435-836061
				CP020534.1:849713-850348
				CP020534.1:892381-892515
				CP020534.1:943941-944993
				CP020534.1:946733-947002
				CP020534.1:948990-949520
				CP020534.1:952796-953326
				CP020534.1:987677-987904
				CP020534.1:1018927-1019493
				CP020534.1:1022823-1023071
				CP020534.1:1085594-1086463
				CP020534.1:1089739-1090041
				CP020534.1:1103533-1103976
				CP020534.1:1109807-1110295
				CP020534.1:1122138-1122863
				CP020534.1:1123302-1124537
				CP020534.1:1127484-1128095
				CP020534.1:1128092-1128532
				CP020534.1:1134121-1134378
				CP020534.1:1134394-1134654
				CP020534.1:1148712-1149614
				CP020534.1:1158505-1159449
				CP020534.1:1161361-1162017
				CP020534.1:1182078-1182620
				CP020534.1:1191135-1191704
				CP020534.1:1202332-1203870
				CP020534.1:1203883-1205154
				CP020534.1:1207460-1207960
				CP020534.1:1208084-1208749
				CP020534.1:1211651-1212661
				CP020534.1:1216992-1217246
				CP020534.1:1217540-1218310
				CP020534.1:1218415-1219191
				CP020534.1:1219400-1220140
				CP020534.1:1220143-1220820
				CP020534.1:1224120-1224290
				CP020534.1:1225670-1227745
				CP020534.1:1228259-1229248
				CP020534.1:1229311-1229799
				CP020534.1:1229846-1231060
				CP020534.1:1234073-1234594
				CP020534.1:1235312-1236316
				CP020534.1:1236789-1238375
				CP020534.1:1238393-1239529
				CP020534.1:1239541-1239648
				CP020534.1:1239641-1239943
				CP020534.1:1240123-1240542
				CP020534.1:1241219-1241662
				CP020534.1:1244696-1245472
				CP020534.1:1245608-1246669
				CP020534.1:1249171-1249752
				CP020534.1:1253601-1254839
				CP020534.1:1255074-1255256
				CP020534.1:1255246-1255542
				CP020534.1:1255618-1256043
				CP020534.1:1256045-1256296
				CP020534.1:1256352-1256567
				CP020534.1:1256569-1256964
				CP020534.1:1256954-1257646
				CP020534.1:1258017-1258265
				CP020534.1:1258255-1258689
				CP020534.1:1258700-1259392
				CP020534.1:1261380-1261742
				CP020534.1:1262239-1262727
				CP020534.1:1263023-1263865
				CP020534.1:1264097-1264681
				CP020534.1:1264961-1265218
				CP020534.1:1265218-1265733
				CP020534.1:1265736-1266731
				CP020534.1:1268226-1268639
				CP020534.1:1268655-1269326
				CP020534.1:1269995-1270630
				CP020534.1:1270627-1270914
				CP020534.1:1270907-1271875
				CP020534.1:1272783-1273022
				CP020534.1:1273022-1273234
				CP020534.1:1273224-1273430
				CP020534.1:1273745-1274236
				CP020534.1:1274233-1274475
				CP020534.1:1274484-1274774
				CP020534.1:1274768-1275775
				CP020534.1:1275823-1276083
				CP020534.1:1276332-1276763
				CP020534.1:1276994-1277662
				CP020534.1:1277783-1277974
				CP020534.1:1278481-1278969
				CP020534.1:1279517-1279729
				CP020534.1:1279726-1279953
				CP020534.1:1280122-1280358
				CP020534.1:1280724-1281197
				CP020534.1:1281194-1282912
				CP020534.1:1282909-1283115
				CP020534.1:1283115-1284425
				CP020534.1:1285303-1286490
				CP020534.1:1286949-1287257
				CP020534.1:1287627-1288094
				CP020534.1:1288555-1289031
				CP020534.1:1289042-1289485
				CP020534.1:1292667-1293005
				CP020534.1:1293019-1293765
				CP020534.1:1293768-1294514
				CP020534.1:1295789-1296118
				CP020534.1:1296189-1296788
				CP020534.1:1305152-1305400
				CP020534.1:1305397-1306347
				CP020534.1:1334276-1335043
				CP020534.1:1366338-1366691
				CP020534.1:1382972-1383475
				CP020534.1:1408061-1408861
				CP020534.1:1409427-1410029
				CP020534.1:1412417-1413172
				CP020534.1:1419011-1419232
				CP020534.1:1419255-1419968
				CP020534.1:1421160-1421567
				CP020534.1:1462220-1463353
				CP020534.1:1423855-1424829
				CP020534.1:1426407-1426661
				CP020534.1:1491041-1491460
				CP020534.1:1441024-1441260
				CP020534.1:1443323-1443604
				CP020534.1:1452951-1453367
				CP020534.1:1471422-1472060
				CP020534.1:1487198-1487797
				CP020534.1:1513719-1514249
				CP020534.1:1527636-1528025
				CP020534.1:1580865-1581338
				CP020534.1:1601150-1601782
				CP020534.1:1604770-1605174
				CP020534.1:1644883-1645515
				CP020534.1:1669883-1670086
				CP020534.1:1677780-1678301
				CP020534.1:1682433-1683467
				CP020534.1:1690839-1691576
				CP020534.1:1702969-1703139
				CP020534.1:1707242-1707856
				CP020534.1:1719045-1719293
				CP020534.1:1728715-1728933
				CP020534.1:1734653-1735282
				CP020534.1:1748489-1748971
				CP020534.1:1755870-1756637
				CP020534.1:1769028-1769741
				CP020534.1:1769734-1770402
				CP020534.1:1770577-1771395
				CP020534.1:1775520-1776710
				CP020534.1:1780587-1781483
				CP020534.1:1781597-1782307
				CP020534.1:1787010-1787711
				CP020534.1:197177-198103
				CP020534.1:1797093-1797500
				CP020534.1:1856335-1856994
				CP020534.1:1865454-1865693
				CP020534.1:1865698-1865949
				CP020534.1:1869609-1870256
				CP020534.1:1879879-1880112
				CP020534.1:1895301-1896485
				CP020534.1:1898511-1898744
				CP020534.1:1911743-1912720
				CP020534.1:1922138-1922785
				CP020534.1:1946106-1946768
				CP020534.1:1946768-1947841
				CP020534.1:1955743-1956012
				CP020534.1:1964128-1964625
				CP020534.1:1970912-1971766
				CP020534.1:1976950-1977342
				CP020534.1:1991543-1992058
				CP020534.1:1995871-1996491
				CP020534.1:1999310-1999900
				CP020534.1:2004464-2004652
				CP020534.1:2020795-2021373
				CP020534.1:2025917-2026387
				CP020534.1:2038273-2038548
				CP020534.1:2041669-2041968
				CP020534.1:2044128-2044400
				CP020534.1:2092655-2092855
				CP020534.1:2102446-2103330
				CP020534.1:2105416-2105766
				CP020534.1:2110631-2110996
				CP020534.1:2118445-2119008
				CP020534.1:2119001-2119726
				CP020534.1:2122949-2123554
				CP020534.1:2137158-2137658
				CP020534.1:2208162-2209028
				CP020534.1:2214129-2214596
				CP020534.1:2214718-2215110
				CP020534.1:2239434-2239751
				CP020534.1:2239755-2240225
				CP020534.1:2247675-2248001
				CP020534.1:2276403-2276930
				CP020534.1:2283348-2283584
				CP020534.1:2302395-2303189
				CP020534.1:2304322-2304720
				CP020534.1:2317107-2317556
				CP020534.1:2321980-2322225
				CP020534.1:2335754-2336422
				CP020534.1:2362980-2363453
				CP020534.1:2364700-2365434
				CP020534.1:2365465-2365833
				CP020534.1:2365881-2366108
				CP020534.1:2370278-2370478
				CP020534.1:2377443-2378030
				CP020534.1:2383348-2384124
				CP020534.1:2384135-2384782
				CP020534.1:2407941-2408195
				CP020534.1:2419231-2419425
				CP020534.1:2429709-2430041
				CP020534.1:2461232-2461411
				CP020534.1:140903-142459
				CP020534.1:2516048-2516566
				CP020534.1:2519044-2519295
				CP020534.1:2561252-2561662
				CP020534.1:2585211-2586086
				CP020534.1:2623180-2623848
				CP020534.1:2644925-2645122
				CP020534.1:2668725-2669216
				CP020534.1:2671329-2672186
				CP020534.1:2679318-2679944
				CP020534.1:2679944-2680690
				CP020534.1:2683165-2683461
				CP020534.1:2709853-2710173
				CP020534.1:2712383-2712769
				CP020534.1:2728766-2729299
				CP020534.1:2740300-2740584
				CP020534.1:2748694-2749107
				CP020534.1:2784246-2784536
				CP020534.1:2801276-2801764
				CP020534.1:2814374-2814766
				CP020534.1:2836343-2836918
				CP020534.1:2850150-2851019
				CP020534.1:2878470-2878649
				CP020534.1:2883532-2883762
				CP020534.1:2905744-2906724
				CP020534.1:2932938-2933432
				CP020534.1:2964114-2964440
				CP020534.1:2987664-2988146
				CP020534.1:2991708-2992472
				CP020534.1:3007206-3007592
				CP020534.1:3037022-3037201
				CP020534.1:3065335-3065976
				CP020534.1:3069173-3069991
				CP020534.1:3081267-3081866
				CP020534.1:3081863-3082129
				CP020534.1:3091326-3091700
				CP020534.1:3093481-3093951
				CP020534.1:3117676-3117855
				CP020534.1:3130016-3130519
				CP020534.1:3149579-3150163
				CP020534.1:3155378-3155923
				CP020534.1:3162101-3162715
				CP020534.1:363358-363855
					VANGNB10_RS05685	hypothetical protein
					VANGNB10_RS05700	tyrosine-type recombinase/integrase
					VANGNB10_RS05705	hypothetical protein
					VANGNB10_RS05710	chromosome partitioning protein ParB
					VANGNB10_RS05720	hypothetical protein
					VANGNB10_RS05725	cobyric acid synthase
					VANGNB10_RS05730	ThiF family adenylyltransferase
					VANGNB10_RS20030	Mov34/MPN/PAD-1 family protein
					VANGNB10_RS05740	hypothetical protein
					VANGNB10_RS05745	IS66 family insertion sequence hypothetical protein
					VANGNB10_RS05750	IS66 family insertion sequence element accessory protein TnpB
					VANGNB10_RS05755	IS66-like element ISVa5 family transposase
					VANGNB10_RS20305	hypothetical protein
					VANGNB10_RS06250	ImmA/IrrE family metallo-endopeptidase
					VANGNB10_RS06390	D-tyrosyl-tRNA(Tyr) deacylase
					VANGNB10_RS06715	elongation factor Tu
					VANGNB10_RS06915	DUF2065 domain-containing protein
					VANGNB10_RS06920	SlyX family protein
					VANGNB10_RS07650	Hcp family type VI secretion system effector
					VANGNB10_RS07860	IS3-like element ISVa4 family transposase
					VANGNB10_RS20355	IS3-like element ISVa4 family transposase
					VANGNB10_RS08880	IS66-like element ISVa5 family transposase
					VANGNB10_RS09125	YfhL family 4Fe-4S dicluster ferredoxin
					VANGNB10_RS09450	IS5-like element ISVa2 family transposase
					VANGNB10_RS20810	hypothetical protein
					VANGNB10_RS09545	DUF2787 domain-containing protein
					VANGNB10_RS09610	SsrA-binding protein SmpB
					VANGNB10_RS11980	citrate lyase acyl carrier protein
					VANGNB10_RS12050	DUF134 domain-containing protein
					VANGNB10_RS12055	(Na+)-NQR maturation NqrM
					VANGNB10_RS20825	hypothetical protein
					VANGNB10_RS12965	hypothetical protein
					VANGNB10_RS13280	biopolymer transporter ExbD
					VANGNB10_RS13365	hypothetical protein
					VANGNB10_RS13405	IS66 family insertion sequence hypothetical protein
					VANGNB10_RS13410	IS66 family insertion sequence element accessory protein TnpB
					VANGNB10_RS13565	hypothetical protein
					VANGNB10_RS13980	DUF2786 domain-containing protein
					VANGNB10_RS14310	hypothetical protein
					VANGNB10_RS14495	IS66-like element ISVa5 family transposase
					VANGNB10_RS14770	peptidoglycan binding protein CsiV
					VANGNB10_RS15070	bifunctional 4-hydroxy-2-oxoglutarate aldolase/2-dehydro-3-deoxy-phosphogluconate aldolase
					VANGNB10_RS20715	YnhF family membrane protein
					VANGNB10_RS15575	DUF2802 domain-containing protein
					VANGNB10_RS15960	flagellar protein FlaG
					VANGNB10_RS16130	lipoprotein localization protein LolB
					VANGNB10_RS16490	phosphatidate cytidylyltransferase
					VANGNB10_RS16880	DUF2132 domain-containing protein
					VANGNB10_RS20865	DUF5363 family protein
					VANGNB10_RS17100	DUF721 domain-containing protein
					VANGNB10_RS17480	cell division protein ZapA
					VANGNB10_RS17855	DUF2607 domain-containing protein
					VANGNB10_RS18440	DUF3135 domain-containing protein
					VANGNB10_RS18450	5-carboxymethyl-2-hydroxymuconate Delta-isomerase
					VANGNB10_RS18800	hypothetical protein
					VANGNB10_RS18840	hypothetical protein
					VANGNB10_RS19215	AlpA family phage regulatory protein
					VANGNB10_RS19220	IS66 family insertion sequence hypothetical protein
					VANGNB10_RS19225	IS66 family insertion sequence element accessory protein TnpB
					VANGNB10_RS19230	IS66-like element ISVa5 family transposase
					VANGNB10_RS20870	hypothetical protein
					VANGNB10_RS01315	LysR family transcriptional regulator
					VANGNB10_RS01485	group II intron reverse transcriptase/maturase
					VANGNB10_RS01920	IS66-like element ISVa5 family transposase
					VANGNB10_RS01995	helix-turn-helix transcriptional regulator
					VANGNB10_RS02130	IS66 family insertion sequence element accessory protein TnpB
					VANGNB10_RS02135	IS66-like element ISVa5 family transposase
					VANGNB10_RS02200	hypothetical protein
					VANGNB10_RS02220	hypothetical protein
					VANGNB10_RS02280	hypothetical protein
					VANGNB10_RS20155	DUF1289 domain-containing protein
					VANGNB10_RS02320	IS66-like element ISVa5 family transposase
					VANGNB10_RS02325	IS66 family insertion sequence element accessory protein TnpB
					VANGNB10_RS02330	IS66 family insertion sequence hypothetical protein
					VANGNB10_RS20170	DUF1289 domain-containing protein
					VANGNB10_RS02335	hypothetical protein
					VANGNB10_RS02370	IS5-like element ISVa2 family transposase
					VANGNB10_RS02380	IS30-like element ISVa6 family transposase
					VANGNB10_RS20180	DUF3265 domain-containing protein
					VANGNB10_RS02410	hypothetical protein
					VANGNB10_RS02430	helix-turn-helix transcriptional regulator
					VANGNB10_RS02440	helix-turn-helix transcriptional regulator
					VANGNB10_RS02500	hypothetical protein
					VANGNB10_RS02700	glutathione S-transferase N-terminal domain-containing protein
					VANGNB10_RS02715	DUF296 domain-containing protein
					VANGNB10_RS02730	DUF3389 domain-containing protein
					VANGNB10_RS02780	hypothetical protein
					VANGNB10_RS02820	hypothetical protein
					VANGNB10_RS02840	IS30-like element ISVa6 family transposase
					VANGNB10_RS02855	IS66-like element ISVa5 family transposase
					VANGNB10_RS02910	tyrosine-type recombinase/integrase
					VANGNB10_RS02940	hypothetical protein
					VANGNB10_RS02980	IS66 family insertion sequence hypothetical protein
					VANGNB10_RS02990	IS66-like element ISVa5 family transposase
					VANGNB10_RS03020	IS66-like element ISVa5 family transposase
					VANGNB10_RS03145	transketolase
					VANGNB10_RS03165	beta-phosphoglucomutase family hydrolase
					VANGNB10_RS03260	IS66-like element ISVa5 family transposase
					VANGNB10_RS03355	IS5-like element ISVa2 family transposase
					VANGNB10_RS03365	hypothetical protein
					VANGNB10_RS03425	DUF2892 domain-containing protein
					VANGNB10_RS03460	group II intron reverse transcriptase/maturase
					VANGNB10_RS03495	hypothetical protein
					VANGNB10_RS20770	hypothetical protein
					VANGNB10_RS04770	peptidylprolyl isomerase
					VANGNB10_RS04855	amino acid ABC transporter ATP-binding protein
					VANGNB10_RS04890	AzlD domain-containing protein
					VANGNB10_RS20775	hypothetical protein
					VANGNB10_RS05495	STAS domain-containing protein
					VANGNB10_RS05515	IS91-like element ISVa3 family transposase
					VANGNB10_RS00040	IS5-like element ISVa2 family transposase
					VANGNB10_RS00140	IS5 family transposase
					VANGNB10_RS00235	IS66 family insertion sequence element accessory protein TnpB
					VANGNB10_RS00255	IS91-like element ISVa3 family transposase
					HS933_RS00015	DUF3800 domain-containing protein
					HS933_RS00020	hypothetical protein
					langO2_p02	hypothetical protein
					langO2_p05	hypothetical protein
			VP0001
			VP0033
			VP0139
			VP0141
			VP0211
			VP0224
			VP0225
			VP0226
			VP0227
			VP0228
			VP0239
			VP0339
			VP0425
			VP0449
			VP0453
			VP0455
			VP0472
			VP0574
			VP0593
			VP0683
			VP0726
			VP0729
			VP0741
			VP0742
			VP0879
			VP0974
			VP1005
			VP1022
			VP1101
			VP1105
			VP1148
			VP1168
			VP1369
			VP1389
			VP1518
			VP1594
			VP1619
			VP1821
			VP1888
			VP2048
			VP2059
			VP2179
			VP2301
			VP2313
			VP2373
			VP2374
			VP2375
			VP2517
			VP2518
			VP2559
			VP2568
			VP2575
			VP2587
			VP2667
			VP2668
			VP2751
			VP2774
			VP2775
			VP2817
			VP2931
			VP2932
			VP2989
			VP3035
			VPA0348
			VPA0413
			VPA0477
			VPA0517
			VPA0608
			VPA0913
			VPA0918
			VPA1326
			VPA1329
			VPA1335
			VPA1624
